# Supplementary material for: 2,5-Bis(5-methyl­pyrazin-2-yl)-1,3,4-oxadiazole
Source: Acta Crystallogr Sect E Struct Rep Online. 2011 May 14;67(Pt 6):o1416. doi: 10.1107/S1600536811015029 (PMC3120570; doi:10.1107/S1600536811015029)
Supplement: Supplementary file 2 [file e-67-o1416-Isup2.hkl]

# 
# h,k,l, Fc-squared, Fo-squared, sigma(Fo-squared) and status flag 
# 
data_I
_shelx_title ' 040810D in P2(1)/n          New: P21/c' 
_shelx_refln_list_code          4 
_shelx_F_calc_maximum      161.51 
_exptl_crystal_F_000       528.00 
_reflns_d_resolution_high  0.8408 
 
loop_ 
 _symmetry_equiv_pos_as_xyz 
 'x, y, z' 
 '-x, y+1/2, -z+1/2' 
 '-x, -y, -z' 
 'x, -y-1/2, z-1/2' 
 
_cell_length_a     3.9084 
_cell_length_b    19.0540 
_cell_length_c    16.3280 
_cell_angle_alpha  90.000 
_cell_angle_beta  101.640 
_cell_angle_gamma  90.000 
 
_shelx_F_squared_multiplier     1.000 
 
loop_ 
 _refln_index_h 
 _refln_index_k 
 _refln_index_l 
 _refln_F_squared_calc 
 _refln_F_squared_meas 
 _refln_F_squared_sigma 
 _refln_observed_status 
   1   0   0     7389.68     7262.53    100.66 o 
   2   0   0      351.67      355.20     12.05 o 
   3   0   0        1.94        5.73     13.28 o 
   4   0   0       29.11       31.01     16.42 o 
   1   1   0      995.33     1005.70     11.33 o 
   2   1   0        3.12        0.76      4.88 o 
   3   1   0       11.06        0.79      8.17 o 
   4   1   0        0.07       14.35     13.26 o 
   0   2   0        3.00        1.93      2.53 o 
   1   2   0    11216.53    10955.82    123.51 o 
   2   2   0     3050.63     3160.25     30.32 o 
   3   2   0       97.95       74.90     10.16 o 
   4   2   0        0.11        7.19     13.45 o 
   1   3   0     1513.15     1476.19     16.80 o 
   2   3   0      635.73      582.07     10.59 o 
   3   3   0       21.61       29.75      9.43 o 
   4   3   0       40.73       29.37     14.13 o 
   0   4   0      732.34      722.01     22.00 o 
   1   4   0        5.84        0.53      3.76 o 
   2   4   0       53.90       46.03      5.40 o 
   3   4   0      479.13      482.59     19.70 o 
   4   4   0       74.25       73.81     18.63 o 
   1   5   0      204.73      215.64      6.56 o 
   2   5   0       35.77       30.81      6.04 o 
   3   5   0       75.56       69.94     12.58 o 
   4   5   0        0.13       -5.07     21.51 o 
   0   6   0      188.82      170.88      8.87 o 
   1   6   0      167.71      171.72      6.36 o 
   2   6   0       83.50       98.70      6.07 o 
   3   6   0       10.27       24.47     11.07 o 
   4   6   0        3.68      -14.16     17.60 o 
   1   7   0      348.81      364.30      9.12 o 
   2   7   0      471.65      449.95     11.58 o 
   3   7   0        8.15       -0.91      9.28 o 
   4   7   0       24.16       -2.74     37.20 o 
   0   8   0      152.62      155.87      9.40 o 
   1   8   0      707.83      729.01     13.40 o 
   2   8   0       56.28       67.02      7.13 o 
   3   8   0        8.81       10.50      9.93 o 
   4   8   0        0.34      -11.32     18.18 o 
   1   9   0      667.01      692.85     16.19 o 
   2   9   0        0.02       -7.47      6.12 o 
   3   9   0       31.88       40.49     10.42 o 
   4   9   0       14.55       38.75     33.35 o 
   0  10   0      415.72      453.91     15.85 o 
   1  10   0       30.81       24.75      5.72 o 
   2  10   0        0.04        1.25      6.79 o 
   3  10   0        8.89        9.76     18.95 o 
   4  10   0        0.64      -11.90     18.58 o 
   1  11   0        5.27        1.87      5.96 o 
   2  11   0      165.20      139.28      9.15 o 
   3  11   0        5.96       21.72     12.79 o 
   0  12   0        2.98       -5.57      8.10 o 
   1  12   0      338.85      344.24     11.33 o 
   2  12   0       25.31       30.95     10.90 o 
   3  12   0        0.87       17.77     13.12 o 
   1  13   0       14.80       16.51      9.94 o 
   2  13   0       18.39       14.12     10.94 o 
   3  13   0        7.53        3.65     12.28 o 
   0  14   0       54.83       62.31     12.09 o 
   1  14   0       55.81       46.79     10.65 o 
   2  14   0       14.71       34.14     11.78 o 
   3  14   0       70.31       85.14     14.65 o 
   1  15   0       58.21       66.60     19.60 o 
   2  15   0       41.91       55.05     14.16 o 
   3  15   0        2.99       23.83     12.78 o 
   0  16   0        7.57       12.59     20.40 o 
   1  16   0        2.27       -0.16     10.85 o 
   2  16   0       10.90        4.20     12.29 o 
   3  16   0        6.31       20.15     13.63 o 
   1  17   0        0.60        2.54     20.24 o 
   2  17   0        8.13       11.54     13.19 o 
   3  17   0        7.55       26.96     18.10 o 
   0  18   0       40.20       33.32     23.85 o 
   1  18   0        3.98       -4.83     12.20 o 
   2  18   0        0.85       35.48     17.49 o 
   1  19   0       83.50       71.04     21.76 o 
   2  19   0      111.19      131.06     33.08 o 
   0  20   0        0.04        6.81     25.93 o 
   1  20   0        0.02      -25.53     17.94 o 
   2  20   0        4.19       21.44     20.47 o 
   1  21   0        6.28       42.93     20.40 o 
   0  22   0        5.78       -8.64     28.66 o 
   1  22   0        2.10       -1.83     21.24 o 
  -4   1   1       16.10       22.67     18.29 o 
  -3   1   1        4.12        5.66      9.16 o 
  -2   1   1      212.68      190.11      6.44 o 
  -1   1   1      793.04      796.46     13.70 o 
   1   1   1    12449.91    12122.83    103.52 o 
   2   1   1      342.29      363.36      9.22 o 
   3   1   1        2.30      -13.41      8.94 o 
   4   1   1        0.41       11.81     14.82 o 
  -4   2   1        8.61       23.98     13.66 o 
  -3   2   1       27.85       38.82      9.35 o 
  -2   2   1      587.35      609.74      9.91 o 
  -1   2   1      173.08      171.35      6.29 o 
   0   2   1      283.06      280.56      7.21 o 
   1   2   1    26086.01    24171.88    280.37 o 
   2   2   1     1451.33     1512.71     18.66 o 
   3   2   1        0.06       -3.92      8.96 o 
   4   2   1        7.94       46.43     14.41 o 
  -4   3   1       13.72       31.04     13.40 o 
  -3   3   1        0.02        3.76      9.04 o 
  -2   3   1      803.51      783.45     14.02 o 
  -1   3   1      718.03      667.92     10.69 o 
   0   3   1     1671.45     1554.58     25.51 o 
   1   3   1      117.89      117.82      6.07 o 
   2   3   1       99.47      106.03      6.48 o 
   3   3   1       42.85       21.74      9.09 o 
   4   3   1        3.16       12.54     13.65 o 
  -4   4   1        8.59       22.82     20.31 o 
  -3   4   1       23.95       22.00      9.54 o 
  -2   4   1      458.41      436.14      8.62 o 
  -1   4   1      442.89      464.92      9.31 o 
   0   4   1      763.76      755.11     16.48 o 
   1   4   1      130.84      125.53      5.65 o 
   2   4   1      381.62      378.64      9.28 o 
   3   4   1      345.14      357.42     17.98 o 
   4   4   1        0.63        4.44     26.70 o 
  -4   5   1        1.23       14.30     16.85 o 
  -3   5   1      273.98      262.05     21.62 o 
  -2   5   1      701.59      672.94     11.14 o 
  -1   5   1      577.98      592.45     11.37 o 
   0   5   1      399.19      412.50     10.09 o 
   1   5   1      100.93       87.70      6.64 o 
   2   5   1      569.50      549.26     10.99 o 
   3   5   1      192.23      158.03     14.04 o 
   4   5   1        0.98        1.99     17.63 o 
  -4   6   1        0.77        9.75     13.94 o 
  -3   6   1       32.11       25.64     11.76 o 
  -2   6   1      218.84      221.83      6.89 o 
  -1   6   1      130.81      127.62      6.27 o 
   0   6   1        5.27        5.54      4.65 o 
   1   6   1      274.45      264.42      9.03 o 
   2   6   1      466.03      449.86     10.23 o 
   3   6   1        1.81        3.05      9.53 o 
   4   6   1       56.87       64.61     19.51 o 
  -4   7   1        0.00       -2.36     16.69 o 
  -3   7   1        6.29       -2.89     10.74 o 
  -2   7   1      208.55      226.50      8.44 o 
  -1   7   1     1500.33     1674.59     35.48 o 
   0   7   1      347.32      339.32     10.39 o 
   1   7   1       79.77       80.49      5.54 o 
   2   7   1      425.82      421.18     11.33 o 
   3   7   1       54.71       31.62      9.45 o 
   4   7   1        0.53       -0.35     18.47 o 
  -4   8   1        3.81        9.40     18.42 o 
  -3   8   1        0.43        4.89      9.23 o 
  -2   8   1        8.80        7.23      6.05 o 
  -1   8   1     1127.61     1273.36     22.24 o 
   0   8   1      219.35      223.25      9.04 o 
   1   8   1        0.00        0.01      4.70 o 
   2   8   1        7.99        4.12      6.19 o 
   3   8   1       54.41       45.56     12.39 o 
   4   8   1        0.01        9.64     18.91 o 
  -4   9   1        0.28       10.63     17.80 o 
  -3   9   1       43.70       41.50      9.65 o 
  -2   9   1       76.62       66.40      7.19 o 
  -1   9   1      140.05      157.22      8.35 o 
   0   9   1      114.47      126.79     12.65 o 
   1   9   1      275.07      284.00      9.04 o 
   2   9   1       20.07       15.51      7.22 o 
   3   9   1        5.09        4.75     11.25 o 
   4   9   1        0.10       21.46     19.56 o 
  -4  10   1        5.44       21.91     18.43 o 
  -3  10   1       32.08       45.70     10.10 o 
  -2  10   1       15.86        9.19      6.69 o 
  -1  10   1      130.33      137.16      7.60 o 
   0  10   1     1318.05     1346.11     24.92 o 
   1  10   1       67.57       62.26      6.36 o 
   2  10   1       22.10       11.62      7.34 o 
   3  10   1        0.80        9.94     11.85 o 
   4  10   1        5.00       25.18     20.94 o 
  -4  11   1        3.57       41.37     20.59 o 
  -3  11   1        1.42       12.80     12.51 o 
  -2  11   1        6.18       17.55      9.33 o 
  -1  11   1        6.27        7.33      5.69 o 
   0  11   1       85.29       85.24      7.42 o 
   1  11   1      141.47      139.60      8.02 o 
   2  11   1       45.23       43.85      9.40 o 
   3  11   1       32.81       36.29     22.77 o 
  -3  12   1       11.91       31.16     11.69 o 
  -2  12   1       35.31       39.79      9.44 o 
  -1  12   1        6.01        2.12      7.29 o 
   0  12   1       33.40       24.01      6.96 o 
   1  12   1      187.68      179.71      9.22 o 
   2  12   1        4.13        9.70      8.77 o 
   3  12   1        6.69       13.47     21.39 o 
  -3  13   1        0.24      -12.59     11.83 o 
  -2  13   1      113.35      124.95     18.90 o 
  -1  13   1       26.53       18.40      9.14 o 
   0  13   1        4.07      -10.41      6.94 o 
   1  13   1      128.88      131.38     10.03 o 
   2  13   1      150.20      161.80     12.12 o 
   3  13   1       83.47       75.77     18.06 o 
  -3  14   1       67.77       55.57     16.37 o 
  -2  14   1       10.60       13.14     14.73 o 
  -1  14   1      189.28      212.15     12.04 o 
   0  14   1      443.67      460.68     14.29 o 
   1  14   1       90.54      122.59     11.76 o 
   2  14   1       25.54       -0.03     11.08 o 
   3  14   1        0.32       36.98     19.24 o 
  -3  15   1       19.93       29.49     13.46 o 
  -2  15   1        1.01        5.96     10.75 o 
  -1  15   1       25.95       21.93     10.69 o 
   0  15   1      227.13      235.78     18.87 o 
   1  15   1      622.30      604.65     26.84 o 
   2  15   1      186.28      168.53     13.04 o 
   3  15   1       19.57       22.05     14.48 o 
  -3  16   1        4.20       29.89     13.25 o 
  -2  16   1      326.51      301.29     18.37 o 
  -1  16   1      152.77      149.34     13.97 o 
   0  16   1      242.41      217.99     32.90 o 
   1  16   1        0.45        4.64     11.43 o 
   2  16   1       32.11       30.03     10.66 o 
   3  16   1        7.50       22.72     14.70 o 
  -3  17   1        0.20       24.97     14.81 o 
  -2  17   1       21.90       23.97     13.02 o 
  -1  17   1      787.54      851.92     42.10 o 
   0  17   1      620.77      644.84     30.06 o 
   1  17   1      171.57      168.79     14.86 o 
   2  17   1       13.31       23.29     21.65 o 
  -2  18   1       56.48       97.88     15.69 o 
  -1  18   1       77.83       94.14     14.43 o 
   0  18   1       97.02       99.85     17.60 o 
   1  18   1       38.52       45.27     14.53 o 
   2  18   1       12.51       31.88     17.90 o 
  -2  19   1      197.41      201.09     29.91 o 
  -1  19   1       33.97       44.76     25.06 o 
   0  19   1       74.72       75.26     21.80 o 
   1  19   1       72.69       82.28     17.79 o 
   2  19   1       90.39      121.28     21.01 o 
  -2  20   1        1.11       21.74     27.93 o 
  -1  20   1       47.43       48.16     19.03 o 
   0  20   1        0.01      -15.50     16.83 o 
   1  20   1       27.31       -6.91     18.27 o 
   2  20   1       16.87       43.49     24.02 o 
  -1  21   1       18.12       13.99     18.51 o 
   0  21   1        2.75        3.65     18.94 o 
   1  21   1        4.13       10.86     22.64 o 
  -1  22   1        0.97       11.27     22.47 o 
   0  22   1        0.88       -7.82     19.48 o 
   1  22   1        0.93        1.87     19.82 o 
  -4   0   2        0.72       -6.51     16.21 o 
  -3   0   2       10.94       20.00     15.81 o 
  -2   0   2        4.02        6.41      7.04 o 
  -1   0   2     6442.12     6266.90     85.44 o 
   0   0   2       50.33       39.30      5.58 o 
   1   0   2      703.23      706.15     14.61 o 
   2   0   2       81.93       70.48     10.04 o 
   3   0   2       33.86       42.69     13.63 o 
   4   0   2        7.47       15.31     17.61 o 
  -4   1   2       22.80       35.38     13.39 o 
  -3   1   2       39.11       31.60      9.53 o 
  -2   1   2       24.57       20.87      6.90 o 
  -1   1   2    10795.67    10244.15    169.71 o 
   0   1   2     2550.42     2525.27     73.89 o 
   1   1   2     4927.87     4904.99     40.52 o 
   2   1   2       82.21       76.24      6.66 o 
   3   1   2       17.62       24.70      9.48 o 
   4   1   2        6.11        4.17     34.19 o 
  -4   2   2       25.61       24.05     13.41 o 
  -3   2   2       12.06       22.33      9.13 o 
  -2   2   2      122.05      122.84      9.15 o 
  -1   2   2     1189.50     1122.65     18.06 o 
   0   2   2     1592.97     1443.74     23.95 o 
   1   2   2     7579.86     7643.85     59.81 o 
   2   2   2       97.51       92.69      6.70 o 
   3   2   2       69.25       60.82     10.23 o 
   4   2   2        7.56       14.10     18.90 o 
  -4   3   2       57.21       35.24     13.74 o 
  -3   3   2       47.08       53.68     10.21 o 
  -2   3   2       13.45        7.39      6.64 o 
  -1   3   2     1391.72     1363.47     25.71 o 
   0   3   2     1576.74     1458.87     22.54 o 
   1   3   2       93.04      101.12      7.47 o 
   2   3   2     2200.86     2242.88     25.00 o 
   3   3   2       11.70       18.88     12.64 o 
   4   3   2        7.81        2.34     14.44 o 
  -4   4   2        0.37        7.71     13.82 o 
  -3   4   2        3.96       17.09      9.26 o 
  -2   4   2      262.93      259.81     11.31 o 
  -1   4   2      430.77      460.68      9.47 o 
   0   4   2      178.17      181.66     11.32 o 
   1   4   2        7.21        3.51      3.95 o 
   2   4   2     2949.86     2927.83     30.03 o 
   3   4   2      697.43      672.23     24.69 o 
   4   4   2        0.00        3.12     17.59 o 
  -4   5   2        8.25       19.65     14.74 o 
  -3   5   2      107.06      105.30     13.27 o 
  -2   5   2       88.14       76.34      6.84 o 
  -1   5   2      380.29      366.83      9.11 o 
   0   5   2      953.15      943.64     16.70 o 
   1   5   2      161.86      158.39      6.12 o 
   2   5   2      132.33      131.42      6.97 o 
   3   5   2      213.83      198.88     12.60 o 
   4   5   2       23.37       16.03     17.93 o 
  -4   6   2        0.03       35.71     18.51 o 
  -3   6   2        7.64        0.31     12.96 o 
  -2   6   2       43.53       49.21      6.20 o 
  -1   6   2      692.77      693.01     13.20 o 
   0   6   2      331.54      321.49      8.11 o 
   1   6   2      239.62      241.81      7.36 o 
   2   6   2       39.14       39.82      6.30 o 
   3   6   2       25.29       22.00      9.73 o 
   4   6   2      129.24      104.22     35.03 o 
  -4   7   2        0.56       -2.41     14.98 o 
  -3   7   2        2.69       -2.78     11.26 o 
  -2   7   2      621.44      623.99     13.97 o 
  -1   7   2      383.72      400.33     10.74 o 
   0   7   2      127.83      122.92      7.45 o 
   1   7   2       34.86       28.73      4.83 o 
   2   7   2       25.83       22.87      6.84 o 
   3   7   2       38.70       25.49     11.60 o 
   4   7   2        1.54        6.75     30.35 o 
  -4   8   2       40.51       31.30     14.22 o 
  -3   8   2       55.41       56.04     16.28 o 
  -2   8   2        6.68       21.54      6.76 o 
  -1   8   2      161.63      167.23      8.14 o 
   0   8   2      168.48      163.80     15.23 o 
   1   8   2       65.00       69.04      7.90 o 
   2   8   2       53.54       50.56      7.64 o 
   3   8   2       41.73       41.80     13.52 o 
   4   8   2        1.44       24.46     18.54 o 
  -4   9   2        0.03       -0.59     18.94 o 
  -3   9   2        8.97       -6.31      9.17 o 
  -2   9   2       66.20       68.45      7.36 o 
  -1   9   2       28.25       27.96      6.14 o 
   0   9   2     1449.14     1594.20     27.31 o 
   1   9   2      208.39      219.71      7.85 o 
   2   9   2        0.66        2.91      6.98 o 
   3   9   2        1.12       12.60     12.07 o 
   4   9   2        1.08       30.40     31.81 o 
  -4  10   2        2.13      -17.45     23.17 o 
  -3  10   2       23.64       41.85      9.88 o 
  -2  10   2      262.85      263.42     12.37 o 
  -1  10   2      152.08      141.12      8.71 o 
   0  10   2      731.23      782.09     18.73 o 
   1  10   2        3.90       -5.07      6.28 o 
   2  10   2        0.23       -9.62      7.95 o 
   3  10   2        7.64       -2.68     12.04 o 
  -4  11   2       10.36       76.81     60.32 o 
  -3  11   2       72.56       67.54     10.79 o 
  -2  11   2       30.38       25.33      8.74 o 
  -1  11   2       59.92       55.25      8.87 o 
   0  11   2      503.53      516.27     15.84 o 
   1  11   2       69.87       84.36      8.01 o 
   2  11   2       33.06       26.59      8.81 o 
   3  11   2       89.88       78.74     20.90 o 
  -3  12   2       45.76       42.42     18.48 o 
  -2  12   2      127.77      123.71     10.48 o 
  -1  12   2      343.16      321.51     14.56 o 
   0  12   2       12.78       13.10      8.43 o 
   1  12   2      501.09      484.82     14.40 o 
   2  12   2      227.46      241.55     13.47 o 
   3  12   2       15.63       23.43     13.31 o 
  -3  13   2       15.66       31.25     12.23 o 
  -2  13   2       97.56       87.88     10.40 o 
  -1  13   2      153.79      175.53     10.76 o 
   0  13   2        5.30        1.44      8.35 o 
   1  13   2       19.59        4.25      9.32 o 
   2  13   2      502.92      461.63     17.14 o 
   3  13   2       32.52       47.39     15.76 o 
  -3  14   2       17.64       33.69     14.55 o 
  -2  14   2       26.52       57.18     11.71 o 
  -1  14   2       35.42       34.54      9.05 o 
   0  14   2      174.56      185.59     10.86 o 
   1  14   2      345.18      359.36     17.01 o 
   2  14   2        0.15       -8.77     11.46 o 
   3  14   2        9.84        5.44     14.00 o 
  -3  15   2        0.00        1.26     13.35 o 
  -2  15   2       61.24       40.12     10.13 o 
  -1  15   2      258.45      251.84     13.05 o 
   0  15   2      638.09      632.77     21.03 o 
   1  15   2      466.19      436.10     18.98 o 
   2  15   2       58.42       31.48     12.93 o 
   3  15   2        0.10      -19.50     13.78 o 
  -3  16   2        0.33        8.25     14.62 o 
  -2  16   2       16.77       -1.91     13.66 o 
  -1  16   2       52.59       50.49     11.62 o 
   0  16   2       79.68       84.60     20.84 o 
   1  16   2        0.03       -0.64     10.60 o 
   2  16   2       11.13        6.85     15.26 o 
   3  16   2        0.34       16.69     15.82 o 
  -3  17   2        5.72        2.74     14.87 o 
  -2  17   2        8.42        0.68     12.77 o 
  -1  17   2      499.14      512.49     21.11 o 
   0  17   2       26.48       40.43     14.75 o 
   1  17   2        3.38       -1.78     11.99 o 
   2  17   2       28.20       34.21     28.91 o 
  -2  18   2       28.28       33.11     14.63 o 
  -1  18   2        4.67       17.59     12.52 o 
   0  18   2      287.01      310.61     27.87 o 
   1  18   2       66.74       44.67     13.73 o 
   2  18   2        0.72       -2.24     41.24 o 
  -2  19   2       14.40       15.79     14.89 o 
  -1  19   2        0.36       13.87     15.85 o 
   0  19   2       16.24        8.93     16.74 o 
   1  19   2       39.54       23.13     16.52 o 
   2  19   2        4.27       30.41     18.52 o 
  -2  20   2        5.22       25.09     20.42 o 
  -1  20   2        2.14       22.22     17.30 o 
   0  20   2        0.54        2.07     16.57 o 
   1  20   2       85.05       80.49     19.10 o 
  -1  21   2       13.19       18.64     19.24 o 
   0  21   2       26.69       64.69     20.87 o 
   1  21   2       14.43        6.83     18.80 o 
  -1  22   2        5.82       23.38     21.99 o 
   0  22   2        0.31        1.28     27.16 o 
  -4   1   3       19.23       16.54     11.02 o 
  -3   1   3      181.82      179.60     12.40 o 
  -2   1   3       46.87       28.34     11.14 o 
  -1   1   3      118.10      112.95      8.61 o 
   0   1   3    16789.21    15094.51    197.84 o 
   1   1   3       30.60       36.97      5.06 o 
   2   1   3        0.55        3.19      5.85 o 
   3   1   3        7.19       15.55      9.69 o 
   4   1   3        0.29        6.35     14.41 o 
  -4   2   3       11.93        5.49     12.60 o 
  -3   2   3       20.74       11.16      9.67 o 
  -2   2   3       33.49       31.40      8.96 o 
  -1   2   3       12.83        0.73      4.79 o 
   0   2   3        2.18       -0.38      4.85 o 
   1   2   3        1.21       -1.54      4.59 o 
   2   2   3      353.34      344.01      9.97 o 
   3   2   3        2.39      -13.76      9.17 o 
   4   2   3       23.41       -7.45     17.67 o 
  -4   3   3        0.57        4.49     13.48 o 
  -3   3   3       35.10       46.52     16.12 o 
  -2   3   3       20.85        5.88      6.55 o 
  -1   3   3       30.68       38.45      4.81 o 
   0   3   3     4902.72     4460.45     68.46 o 
   1   3   3     3673.37     3700.32     32.91 o 
   2   3   3     2809.38     2797.42     29.73 o 
   3   3   3       18.51       23.19      9.86 o 
   4   3   3        7.49       -7.99     17.78 o 
  -4   4   3        7.55       24.12     18.96 o 
  -3   4   3        0.85        7.01      9.41 o 
  -2   4   3       50.23       43.55      9.69 o 
  -1   4   3      137.83      134.46      6.70 o 
   0   4   3     1040.35     1026.05     18.20 o 
   1   4   3       22.73       26.51      6.33 o 
   2   4   3      688.05      720.96     13.36 o 
   3   4   3       71.74       55.57     11.83 o 
   4   4   3       30.43       21.02     25.51 o 
  -4   5   3        1.57      -15.62     13.93 o 
  -3   5   3       47.43       53.14     11.59 o 
  -2   5   3      304.06      333.56     13.05 o 
  -1   5   3       18.45        8.46      5.12 o 
   0   5   3       95.89      102.61      7.82 o 
   1   5   3      740.97      730.89     15.12 o 
   2   5   3       79.44       86.17      6.90 o 
   3   5   3      456.73      424.77     16.08 o 
   4   5   3       76.23       53.10     20.21 o 
  -4   6   3        5.53        5.11     14.10 o 
  -3   6   3       12.90       17.32     11.34 o 
  -2   6   3      417.66      413.79     10.67 o 
  -1   6   3      500.90      523.01     11.70 o 
   0   6   3      444.16      415.49     12.29 o 
   1   6   3       43.88       44.58      6.67 o 
   2   6   3        1.75        6.47      6.17 o 
   3   6   3      182.83      190.29     15.56 o 
   4   6   3       83.72      105.69     42.75 o 
  -4   7   3        0.91       56.50     15.30 o 
  -3   7   3       16.77       16.02     11.54 o 
  -2   7   3       63.52       56.93      8.84 o 
  -1   7   3     1353.37     1409.97     21.53 o 
   0   7   3      268.42      229.29      7.03 o 
   1   7   3      124.11      106.63     12.14 o 
   2   7   3      359.73      332.33     11.16 o 
   3   7   3       63.19       63.84     16.68 o 
   4   7   3        2.84        4.23     20.40 o 
  -4   8   3        9.27       51.90     15.80 o 
  -3   8   3        8.13       16.56     12.22 o 
  -2   8   3      105.10       90.71     11.64 o 
  -1   8   3     1754.92     1880.84     26.79 o 
   0   8   3      709.23      710.51     16.63 o 
   1   8   3       64.12       67.51      8.53 o 
   2   8   3        1.87        4.37      7.85 o 
   3   8   3        4.85       10.08     11.89 o 
   4   8   3       16.11       35.41     20.99 o 
  -4   9   3       24.59       50.01     15.84 o 
  -3   9   3        5.52        3.97      7.98 o 
  -2   9   3      150.49      147.98     12.45 o 
  -1   9   3      247.13      270.35     10.22 o 
   0   9   3     1821.72     1919.77     31.45 o 
   1   9   3      562.98      551.19     11.79 o 
   2   9   3       33.06       19.33      8.52 o 
   3   9   3       19.34       14.30     11.74 o 
  -4  10   3        6.52       22.17     18.09 o 
  -3  10   3      128.30      113.44     11.27 o 
  -2  10   3      117.94      125.18     12.67 o 
  -1  10   3      445.48      451.15     14.93 o 
   0  10   3       75.00       95.18      8.66 o 
   1  10   3      169.25      162.80      8.36 o 
   2  10   3       51.38       53.28      9.13 o 
   3  10   3       63.94       65.53     17.05 o 
  -4  11   3        0.90      111.75     55.48 o 
  -3  11   3       18.63       17.44     10.44 o 
  -2  11   3        3.57       -3.03      8.75 o 
  -1  11   3      205.89      228.74     12.22 o 
   0  11   3        7.83       12.47      7.00 o 
   1  11   3      459.43      477.93     18.02 o 
   2  11   3        0.36       -2.16      9.18 o 
   3  11   3       48.45       67.28     13.68 o 
  -3  12   3       41.02       45.40     10.38 o 
  -2  12   3       55.05       37.46     10.96 o 
  -1  12   3        6.10       -3.53      8.23 o 
   0  12   3       64.82       60.39      9.15 o 
   1  12   3        8.27        5.21      9.63 o 
   2  12   3      221.30      251.23     13.81 o 
   3  12   3       71.23       42.69     13.55 o 
  -3  13   3        0.36       -4.18     12.97 o 
  -2  13   3       34.55       27.33      9.54 o 
  -1  13   3        6.10        1.97      8.69 o 
   0  13   3      252.58      250.53     13.73 o 
   1  13   3        0.11        0.65      9.63 o 
   2  13   3      149.34      148.61     17.74 o 
   3  13   3       89.32       77.02     15.17 o 
  -3  14   3       20.58       25.66     13.32 o 
  -2  14   3       81.43       80.37     10.67 o 
  -1  14   3        0.16       -4.10      9.97 o 
   0  14   3      226.46      234.13     13.72 o 
   1  14   3      287.27      254.98     16.37 o 
   2  14   3       67.08       68.57     10.98 o 
   3  14   3        1.50       15.69     14.12 o 
  -3  15   3        0.24       14.00     14.46 o 
  -2  15   3       29.30       37.61     11.63 o 
  -1  15   3      121.72      137.39     13.23 o 
   0  15   3      125.54      110.44     12.12 o 
   1  15   3        0.57        2.83      9.52 o 
   2  15   3        6.91        7.43     14.17 o 
   3  15   3       24.76       20.74     14.17 o 
  -3  16   3       10.91        6.89     15.38 o 
  -2  16   3       41.47       59.47     11.71 o 
  -1  16   3       73.51       61.76     11.92 o 
   0  16   3      479.13      479.29     25.03 o 
   1  16   3        8.15        2.85     10.35 o 
   2  16   3        5.24       -2.06     15.81 o 
   3  16   3        7.78       -0.11     25.38 o 
  -3  17   3        0.01       20.65     15.96 o 
  -2  17   3      151.29      151.04     16.17 o 
  -1  17   3        0.45       25.31     11.71 o 
   0  17   3        0.25       -2.83     13.55 o 
   1  17   3        4.72        6.10     10.42 o 
   2  17   3       13.81       18.10     51.36 o 
  -2  18   3      122.30      139.79     19.69 o 
  -1  18   3       80.52       69.89     14.00 o 
   0  18   3        2.59        9.82     14.67 o 
   1  18   3       11.54       11.09     13.52 o 
   2  18   3        0.12       19.91     30.01 o 
  -2  19   3        6.94        0.31     14.93 o 
  -1  19   3       55.52       64.27     18.35 o 
   0  19   3        0.01       -8.85     17.13 o 
   1  19   3       45.48       30.39     26.83 o 
   2  19   3        1.58       59.90     19.53 o 
  -2  20   3        0.09        5.24     19.31 o 
  -1  20   3        0.64        6.12     37.67 o 
   0  20   3        4.60        6.45     18.42 o 
   1  20   3       50.46       65.71     21.13 o 
  -1  21   3        0.38       12.36     18.53 o 
   0  21   3        0.65       -5.70     27.11 o 
   1  21   3        4.55       17.84     19.35 o 
   0  22   3        2.41       12.90     20.38 o 
  -4   0   4        8.27       50.61     24.86 o 
  -3   0   4      670.19      701.81     41.85 o 
  -2   0   4        0.38       17.33      5.77 o 
  -1   0   4      771.72      811.89     18.59 o 
   0   0   4     1778.17     1618.56     44.80 o 
   1   0   4     1794.09     1728.87     27.53 o 
   2   0   4        5.00        4.50      8.74 o 
   3   0   4        4.46       15.63     14.63 o 
   4   0   4        1.46      -12.82     18.13 o 
  -4   1   4        5.16        5.81     11.84 o 
  -3   1   4        2.31      -12.57     13.71 o 
  -2   1   4       82.33       63.10      6.76 o 
  -1   1   4      174.71      182.21      7.25 o 
   0   1   4        2.34       -8.84      8.83 o 
   1   1   4     1972.25     1979.67     21.35 o 
   2   1   4       82.95       72.55      7.17 o 
   3   1   4       11.80        0.59      9.69 o 
   4   1   4        1.05       -0.68     24.40 o 
  -4   2   4        0.61       -9.74     13.20 o 
  -3   2   4        0.60      -12.02     13.36 o 
  -2   2   4      361.28      373.10     21.58 o 
  -1   2   4       75.51       83.71      6.14 o 
   0   2   4       32.28       40.15     18.06 o 
   1   2   4      216.32      220.79      6.88 o 
   2   2   4        0.46       -0.65      7.15 o 
   3   2   4       15.90       23.10      9.83 o 
   4   2   4        1.90       -1.28     18.79 o 
  -4   3   4        7.83       11.12     13.37 o 
  -3   3   4        8.57        7.43     15.51 o 
  -2   3   4       53.22       46.24      7.28 o 
  -1   3   4      234.86      248.23     11.26 o 
   0   3   4      146.06      108.70      8.19 o 
   1   3   4     1396.00     1438.72     18.63 o 
   2   3   4      152.01      145.34      8.08 o 
   3   3   4       10.51       11.83     10.10 o 
   4   3   4        7.02       -0.36     52.33 o 
  -4   4   4       12.65       42.16     14.90 o 
  -3   4   4       81.23       79.63     16.75 o 
  -2   4   4       75.76       72.93      8.06 o 
  -1   4   4      459.83      459.23     10.66 o 
   0   4   4        0.34       -3.70      6.35 o 
   1   4   4       45.52       51.29      6.34 o 
   2   4   4       53.59       59.81      7.24 o 
   3   4   4      152.04      151.27     22.85 o 
   4   4   4        0.00        5.63     36.46 o 
  -4   5   4        0.12       -2.77     16.31 o 
  -3   5   4        7.10       16.71     15.27 o 
  -2   5   4        5.21       -2.48      7.38 o 
  -1   5   4      285.58      284.75      9.07 o 
   0   5   4      334.26      323.23     15.28 o 
   1   5   4      597.45      588.59     14.28 o 
   2   5   4      490.44      497.08     11.69 o 
   3   5   4      324.26      319.06     18.62 o 
   4   5   4        2.33       27.06     20.49 o 
  -4   6   4       76.26       91.36     22.70 o 
  -3   6   4      136.99      147.09     17.41 o 
  -2   6   4       11.70       13.90      5.81 o 
  -1   6   4      407.47      413.88     11.09 o 
   0   6   4     1486.12     1507.80     35.82 o 
   1   6   4      416.76      435.76     12.68 o 
   2   6   4       21.55       23.89      6.65 o 
   3   6   4      122.72      111.69     15.00 o 
   4   6   4       15.33       53.65     26.09 o 
  -4   7   4       44.44       66.60     16.04 o 
  -3   7   4        0.93        9.33     18.07 o 
  -2   7   4      189.14      185.08     10.68 o 
  -1   7   4        0.30        1.19      5.76 o 
   0   7   4     1058.52     1059.07     16.89 o 
   1   7   4       15.24        5.29      7.75 o 
   2   7   4        4.69        4.08      8.47 o 
   3   7   4       81.90       57.42     15.04 o 
   4   7   4       95.09      116.34     22.53 o 
  -4   8   4       21.55       36.41     14.83 o 
  -3   8   4       23.02        9.42     15.02 o 
  -2   8   4        3.08        0.74      6.59 o 
  -1   8   4        0.55       -4.59      5.88 o 
   0   8   4     1023.95     1194.62     20.07 o 
   1   8   4      619.61      643.39     19.10 o 
   2   8   4       51.33       36.43      8.60 o 
   3   8   4        0.00       -8.30     12.84 o 
  -4   9   4       37.11       47.49     15.91 o 
  -3   9   4       45.20       43.93     10.09 o 
  -2   9   4      105.23      114.60     13.21 o 
  -1   9   4     1034.59     1092.51     23.80 o 
   0   9   4       76.87       87.49      8.71 o 
   1   9   4       92.63       82.72      9.80 o 
   2   9   4        5.77        1.19      8.71 o 
   3   9   4       44.12       51.33     13.79 o 
  -4  10   4        3.01       20.28     16.16 o 
  -3  10   4       93.47       96.24     12.66 o 
  -2  10   4      297.93      323.91     12.68 o 
  -1  10   4      172.04      150.27      9.65 o 
   0  10   4      106.47      114.74     17.65 o 
   1  10   4      162.39      162.64     12.12 o 
   2  10   4      179.91      180.20     12.51 o 
   3  10   4       59.96       50.76     14.06 o 
  -4  11   4       21.89       42.08     19.88 o 
  -3  11   4        6.03       22.98     10.52 o 
  -2  11   4        3.98       10.79      8.38 o 
  -1  11   4       22.56       17.79      8.38 o 
   0  11   4       90.13       73.68     13.25 o 
   1  11   4     1355.36     1386.09     30.83 o 
   2  11   4       88.89       84.28     10.71 o 
   3  11   4       16.66       -2.06     14.06 o 
  -3  12   4       22.40       26.23     10.25 o 
  -2  12   4        3.17       26.31     12.24 o 
  -1  12   4       22.04       19.96     11.38 o 
   0  12   4        8.22       10.74      7.57 o 
   1  12   4        0.00      -10.25      9.58 o 
   2  12   4       29.81       25.84      9.83 o 
   3  12   4       64.72       46.00     14.84 o 
  -3  13   4        7.69        4.50     10.82 o 
  -2  13   4       82.27       82.42     12.39 o 
  -1  13   4        0.82       -1.67      9.32 o 
   0  13   4      489.05      449.82     19.03 o 
   1  13   4      284.24      282.74     21.60 o 
   2  13   4      108.57      107.00     11.09 o 
   3  13   4        3.27       -6.44     14.13 o 
  -3  14   4       23.22        5.37     11.20 o 
  -2  14   4       23.92       30.43     16.55 o 
  -1  14   4        0.69       19.63     17.80 o 
   0  14   4        0.02       -5.24      8.59 o 
   1  14   4      523.48      507.99     20.71 o 
   2  14   4       26.22       35.20     12.69 o 
   3  14   4        0.00      -11.64     14.07 o 
  -3  15   4        1.04        7.85     14.11 o 
  -2  15   4        1.08      -10.50      9.56 o 
  -1  15   4      209.64      195.72     14.43 o 
   0  15   4      258.53      243.61     13.58 o 
   1  15   4       28.53       15.68     11.81 o 
   2  15   4       10.55       16.22     13.27 o 
   3  15   4        0.41       -0.12     15.00 o 
  -3  16   4        1.49        3.75     17.56 o 
  -2  16   4        8.23       19.95     11.07 o 
  -1  16   4      678.15      675.55     23.30 o 
   0  16   4      189.68      153.73     15.74 o 
   1  16   4       10.48       18.14     12.30 o 
   2  16   4        9.86        8.66     16.82 o 
  -3  17   4        0.20      -16.56     17.09 o 
  -2  17   4       97.76       82.65     12.83 o 
  -1  17   4        0.89        6.70     14.80 o 
   0  17   4        6.89       20.40     21.14 o 
   1  17   4      114.21      105.03     18.15 o 
   2  17   4        2.75       29.48     18.21 o 
  -2  18   4      162.06      142.74     16.44 o 
  -1  18   4        5.65       16.21     12.67 o 
   0  18   4      119.02      119.21     15.33 o 
   1  18   4        0.20       19.31     13.50 o 
   2  18   4        1.82       -1.23     17.45 o 
  -2  19   4       32.74       34.57     16.00 o 
  -1  19   4        0.88       -5.15     17.52 o 
   0  19   4       48.08       56.51     15.02 o 
   1  19   4        7.23       27.44     19.02 o 
   2  19   4       10.89       35.78     22.03 o 
  -2  20   4        0.21       -2.87     22.28 o 
  -1  20   4        1.15       -9.38     17.61 o 
   0  20   4       65.29       79.91     19.70 o 
   1  20   4       20.87       46.83     37.62 o 
  -1  21   4        0.08       25.16     23.21 o 
   0  21   4        0.01       19.10     36.95 o 
   1  21   4        4.79       63.90     21.37 o 
   0  22   4        3.89       49.61     30.99 o 
  -4   1   5       57.17       61.56     12.76 o 
  -3   1   5        0.44      -11.80     24.57 o 
  -2   1   5      865.76      888.01     18.43 o 
  -1   1   5      509.95      511.74     16.34 o 
   0   1   5      310.27      308.86     11.08 o 
   1   1   5      163.47      166.01      6.83 o 
   2   1   5        3.67       11.09      6.86 o 
   3   1   5       20.82       38.42     10.30 o 
   4   1   5        1.42       11.78     18.94 o 
  -4   2   5       21.05       24.64     13.97 o 
  -3   2   5        9.70       21.10     15.07 o 
  -2   2   5     1300.25     1344.73     24.47 o 
  -1   2   5      976.09     1002.78     16.27 o 
   0   2   5       50.63       44.67      7.03 o 
   1   2   5      711.65      697.44     14.06 o 
   2   2   5      230.03      226.10     11.33 o 
   3   2   5       11.05       16.71     10.07 o 
   4   2   5        0.68        4.24     20.94 o 
  -4   3   5        8.26       15.91     17.25 o 
  -3   3   5        3.21       -5.53     15.08 o 
  -2   3   5       12.89       35.40     12.58 o 
  -1   3   5      123.14      116.42      7.05 o 
   0   3   5      217.23      214.51     12.75 o 
   1   3   5       24.37       42.38      8.66 o 
   2   3   5      376.44      388.62     11.25 o 
   3   3   5       42.06       20.85     14.05 o 
   4   3   5        1.73       15.69     20.70 o 
  -4   4   5        5.83       35.65     15.11 o 
  -3   4   5      196.05      179.39     20.30 o 
  -2   4   5      435.54      478.14     15.04 o 
  -1   4   5        6.66       13.11      5.64 o 
   0   4   5     1867.20     1864.25     30.11 o 
   1   4   5      202.36      199.77     11.78 o 
   2   4   5      646.35      636.79     13.55 o 
   3   4   5       52.37       41.55     19.09 o 
   4   4   5        0.00        0.08     23.35 o 
  -4   5   5       22.64       26.69     13.94 o 
  -3   5   5        8.61       10.47     16.07 o 
  -2   5   5        5.97        4.88      7.98 o 
  -1   5   5      313.72      351.33     11.83 o 
   0   5   5       44.29       48.70      7.51 o 
   1   5   5      227.05      213.16     11.68 o 
   2   5   5       27.68       27.79      8.24 o 
   3   5   5      196.33      191.75     17.06 o 
   4   5   5       25.67       52.06     23.20 o 
  -4   6   5        1.50       12.15     15.22 o 
  -3   6   5        0.71       10.20     15.67 o 
  -2   6   5        7.10        3.73      6.27 o 
  -1   6   5       76.35       79.34      7.24 o 
   0   6   5      351.51      402.13     15.46 o 
   1   6   5      426.46      426.88     15.46 o 
   2   6   5      256.57      261.62     13.02 o 
   3   6   5       25.18       22.98     14.35 o 
  -4   7   5       45.94       43.52     16.28 o 
  -3   7   5        3.61       23.50     15.51 o 
  -2   7   5      173.22      165.45     13.22 o 
  -1   7   5        1.10       -6.25      6.25 o 
   0   7   5      772.90      861.61     20.07 o 
   1   7   5        3.24        9.77      8.18 o 
   2   7   5       68.76       64.96      9.93 o 
   3   7   5        8.16       17.77     12.95 o 
  -4   8   5       59.51       49.59     15.67 o 
  -3   8   5       33.06       18.04     14.87 o 
  -2   8   5      457.70      471.67     13.73 o 
  -1   8   5     1069.72     1125.84     23.83 o 
   0   8   5      489.46      544.04     12.42 o 
   1   8   5       41.20       33.15     10.29 o 
   2   8   5        1.76        9.09      8.61 o 
   3   8   5       64.04       58.44     14.81 o 
  -4   9   5       21.78       36.62     19.63 o 
  -3   9   5      198.33      199.25     16.34 o 
  -2   9   5      309.73      296.14     22.53 o 
  -1   9   5       53.81       47.23      7.41 o 
   0   9   5        7.86       15.75      6.05 o 
   1   9   5       79.96       67.98     10.37 o 
   2   9   5       16.78        6.24      9.38 o 
   3   9   5       29.47       27.60     13.36 o 
  -4  10   5        8.67       -0.29     17.87 o 
  -3  10   5        9.85       10.52     11.25 o 
  -2  10   5        0.01       20.54      8.07 o 
  -1  10   5      176.31      192.07     11.43 o 
   0  10   5      422.32      433.59     16.34 o 
   1  10   5        5.04        0.69      9.86 o 
   2  10   5        9.86        7.51     11.16 o 
   3  10   5       31.49       24.79     14.63 o 
  -4  11   5       29.73       58.61     17.81 o 
  -3  11   5      191.56      208.42     16.04 o 
  -2  11   5       35.33       22.80     10.38 o 
  -1  11   5      174.76      178.67     11.85 o 
   0  11   5      232.44      248.00     13.93 o 
   1  11   5       55.49       52.62     11.14 o 
   2  11   5       43.19       45.15     12.87 o 
   3  11   5        0.16       10.83     14.66 o 
  -3  12   5        0.00       19.75     13.73 o 
  -2  12   5        5.68       10.02     18.97 o 
  -1  12   5      212.73      219.37     13.61 o 
   0  12   5        3.64       -6.62      9.44 o 
   1  12   5        6.17        5.87     10.52 o 
   2  12   5      839.55      820.69     26.53 o 
   3  12   5        5.05       11.71     14.63 o 
  -3  13   5       11.84       26.19     11.15 o 
  -2  13   5        0.73        4.90     10.84 o 
  -1  13   5        1.49       11.05      9.19 o 
   0  13   5       91.75      108.04     12.15 o 
   1  13   5      218.65      213.85     15.86 o 
   2  13   5       14.49        7.13     12.48 o 
   3  13   5        2.57       -3.42     13.54 o 
  -3  14   5       13.30       14.99     11.68 o 
  -2  14   5       13.32       20.49     11.68 o 
  -1  14   5       13.99       22.69     10.31 o 
   0  14   5      196.41      196.54     14.80 o 
   1  14   5      381.55      386.77     32.18 o 
   2  14   5       11.96       14.75     12.67 o 
   3  14   5       27.91       63.95     17.38 o 
  -3  15   5       22.19       11.85     12.72 o 
  -2  15   5       23.74       15.49     12.37 o 
  -1  15   5       80.46       90.35     12.38 o 
   0  15   5       14.20        7.24     12.12 o 
   1  15   5        0.87       10.41     11.98 o 
   2  15   5        5.65        0.16     13.21 o 
  -3  16   5        4.10       22.00     14.96 o 
  -2  16   5       11.68       32.15     12.86 o 
  -1  16   5      277.00      273.74     20.79 o 
   0  16   5       51.30       60.84     15.70 o 
   1  16   5        7.11       10.26     12.48 o 
   2  16   5        0.10       28.72     17.31 o 
  -3  17   5        6.57       25.86     16.42 o 
  -2  17   5        9.97       26.91     11.55 o 
  -1  17   5       51.90       65.95     42.20 o 
   0  17   5       20.73       48.54     18.02 o 
   1  17   5        1.26        3.88     14.11 o 
   2  17   5        0.00       23.22     17.97 o 
  -2  18   5        4.66       13.65     15.10 o 
  -1  18   5       92.64       75.95     16.70 o 
   0  18   5       77.73       66.02     23.39 o 
   1  18   5       28.39       66.14     15.73 o 
   2  18   5       38.18       61.19     28.45 o 
  -2  19   5        0.35        3.36     17.87 o 
  -1  19   5        2.57       29.75     17.76 o 
   0  19   5       12.63        8.71     17.28 o 
   1  19   5       20.63       34.72     19.19 o 
  -2  20   5       18.30       50.55     20.32 o 
  -1  20   5        7.58       55.20     26.46 o 
   0  20   5        9.54       26.67     32.51 o 
   1  20   5       59.91      112.77     22.32 o 
  -1  21   5        1.81       63.14     56.14 o 
   0  21   5       17.50       71.64     27.05 o 
   1  21   5        0.75       12.03     20.70 o 
  -4   0   6        1.59       13.55     23.08 o 
  -3   0   6      133.24      214.66     31.14 o 
  -2   0   6        0.16       11.71      7.48 o 
  -1   0   6       34.94       24.84      8.35 o 
   0   0   6     1695.85     1860.50     54.92 o 
   1   0   6        3.68       12.78     11.46 o 
   2   0   6      144.32      163.12     15.32 o 
   3   0   6       18.40       22.94     16.91 o 
   4   0   6        0.81       30.64     30.09 o 
  -4   1   6        2.24       22.81     12.82 o 
  -3   1   6        6.02       16.31     15.71 o 
  -2   1   6        7.93        3.29      5.45 o 
  -1   1   6     1218.40     1260.33     19.61 o 
   0   1   6      111.65      104.20      8.73 o 
   1   1   6        6.10       22.68      7.57 o 
   2   1   6       18.39       25.28      7.44 o 
   3   1   6        6.76       -9.71     11.78 o 
   4   1   6       12.90       -1.50     30.86 o 
  -4   2   6       10.52       24.22     15.68 o 
  -3   2   6       59.53       50.42     36.08 o 
  -2   2   6       39.25       29.50      7.06 o 
  -1   2   6      825.82      852.53     15.71 o 
   0   2   6     1379.59     1308.41     23.18 o 
   1   2   6      159.01      182.02     14.90 o 
   2   2   6       62.20       67.00      7.91 o 
   3   2   6       11.96       -0.98     12.58 o 
   4   2   6        1.97      -18.00     30.94 o 
  -4   3   6       98.24      119.75     16.29 o 
  -3   3   6      180.03      175.12     27.82 o 
  -2   3   6      231.66      243.75      8.57 o 
  -1   3   6      314.39      351.50     10.40 o 
   0   3   6       25.08       21.70      6.24 o 
   1   3   6      374.56      353.43     20.23 o 
   2   3   6        0.33       17.70      8.38 o 
   3   3   6       57.51       60.26     13.63 o 
  -4   4   6        2.36       15.31     15.07 o 
  -3   4   6        1.73       21.60     17.63 o 
  -2   4   6       20.11       16.91      6.03 o 
  -1   4   6     1140.35     1130.25     19.16 o 
   0   4   6       25.24       27.15      5.59 o 
   1   4   6      430.50      419.47     16.06 o 
   2   4   6        6.17       11.62      7.61 o 
   3   4   6       83.65       68.34     13.72 o 
  -4   5   6       43.29       51.21     16.21 o 
  -3   5   6      142.39      120.79     18.45 o 
  -2   5   6      139.15      122.72      8.08 o 
  -1   5   6      178.28      208.53     11.63 o 
   0   5   6       22.56       18.38      7.28 o 
   1   5   6     1394.17     1383.67     28.83 o 
   2   5   6       57.78       84.37      9.97 o 
   3   5   6       52.38       54.70     13.91 o 
  -4   6   6        0.00       14.69     15.10 o 
  -3   6   6        5.52       -4.31     14.82 o 
  -2   6   6        7.51        2.27     10.07 o 
  -1   6   6      560.32      564.66     13.66 o 
   0   6   6      692.12      675.97     25.91 o 
   1   6   6      340.78      366.90     18.64 o 
   2   6   6       15.39       14.27      9.01 o 
   3   6   6       44.84       51.81     14.36 o 
  -4   7   6        7.54        0.48     17.99 o 
  -3   7   6       18.84        9.79     14.41 o 
  -2   7   6      139.21      159.14      9.87 o 
  -1   7   6      661.25      689.66     15.62 o 
   0   7   6      597.27      570.95     17.19 o 
   1   7   6       19.55       20.63     19.32 o 
   2   7   6       23.61        4.10      9.71 o 
   3   7   6       21.42       38.36     14.19 o 
  -4   8   6        0.07       18.89     15.44 o 
  -3   8   6       47.35       59.97     15.40 o 
  -2   8   6       90.80       93.05      9.12 o 
  -1   8   6       84.49      106.99      8.64 o 
   0   8   6       14.55        8.22      6.41 o 
   1   8   6       11.77        5.91      8.97 o 
   2   8   6       29.06       49.56     10.87 o 
   3   8   6       20.10       24.11     14.91 o 
  -4   9   6        7.68       62.52     16.72 o 
  -3   9   6      334.85      340.41     17.75 o 
  -2   9   6       63.18       71.59     10.79 o 
  -1   9   6       42.43       48.03      7.48 o 
   0   9   6       43.17       52.75      7.04 o 
   1   9   6        3.32       12.35      9.99 o 
   2   9   6       62.25       84.23     23.16 o 
   3   9   6       14.56       -3.18     15.99 o 
  -4  10   6       12.38       39.11     16.54 o 
  -3  10   6      153.07      144.88     13.72 o 
  -2  10   6       89.65      107.31     11.74 o 
  -1  10   6       13.21        6.89      8.48 o 
   0  10   6      452.57      450.69     17.31 o 
   1  10   6        9.81       15.62     10.68 o 
   2  10   6       43.78       55.62     11.67 o 
   3  10   6       55.06       74.32     15.93 o 
  -4  11   6       16.35        2.17     16.77 o 
  -3  11   6       15.99       28.96     15.45 o 
  -2  11   6      131.63      132.28     13.19 o 
  -1  11   6       50.45       51.53      9.61 o 
   0  11   6      110.41       96.74     11.70 o 
   1  11   6       14.75       17.08     10.54 o 
   2  11   6       27.48        9.51     11.94 o 
   3  11   6       56.07       31.27     16.18 o 
  -3  12   6        8.23        1.42     12.36 o 
  -2  12   6      132.30      115.52     15.67 o 
  -1  12   6       76.74       70.77     10.34 o 
   0  12   6       43.12       31.10     16.11 o 
   1  12   6       81.97      104.19     14.26 o 
   2  12   6       76.83       67.91     12.94 o 
   3  12   6        1.34        6.65     14.40 o 
  -3  13   6        9.12        7.04     13.51 o 
  -2  13   6      124.84      110.35     13.56 o 
  -1  13   6      177.68      179.00     16.41 o 
   0  13   6       78.10      107.69     18.98 o 
   1  13   6       13.86        8.15     12.01 o 
   2  13   6       85.86       90.96     14.53 o 
   3  13   6        7.59       39.33     21.43 o 
  -3  14   6       21.52       34.50     14.75 o 
  -2  14   6       81.79       75.42     13.00 o 
  -1  14   6       11.22       11.50     14.94 o 
   0  14   6      684.84      730.44     24.07 o 
   1  14   6       12.05       16.79     12.29 o 
   2  14   6       25.49       23.64     15.49 o 
   3  14   6       35.59        4.60     20.96 o 
  -3  15   6        6.73       30.44     13.41 o 
  -2  15   6       11.23       37.12     17.40 o 
  -1  15   6       84.36       49.08     15.37 o 
   0  15   6      198.90      184.81     15.19 o 
   1  15   6        0.70        5.61     13.01 o 
   2  15   6        5.82       40.39     26.59 o 
  -3  16   6        2.60       19.53     22.08 o 
  -2  16   6       46.79       43.64     14.13 o 
  -1  16   6       40.99       28.94     14.75 o 
   0  16   6       35.77       59.17     24.47 o 
   1  16   6        5.25       -5.85     13.82 o 
   2  16   6        4.01       12.94     16.81 o 
  -2  17   6       84.46       91.85     16.00 o 
  -1  17   6      127.79      126.99     17.68 o 
   0  17   6       15.20       23.75     17.13 o 
   1  17   6        3.96       11.89     14.17 o 
   2  17   6        1.97       -3.69     19.86 o 
  -2  18   6      102.46       76.21     20.61 o 
  -1  18   6        0.76        5.18     15.15 o 
   0  18   6        5.41        6.66     22.53 o 
   1  18   6        0.03       10.15     15.03 o 
   2  18   6        3.51       19.84     20.00 o 
  -2  19   6        6.67       45.76     17.18 o 
  -1  19   6       21.21       48.50     17.63 o 
   0  19   6        7.25       28.44     33.12 o 
   1  19   6        1.01       -3.02     19.65 o 
  -1  20   6       11.51       51.19     34.40 o 
   0  20   6        2.23        8.82     21.22 o 
   1  20   6       87.57      108.87     42.79 o 
  -1  21   6        2.03       26.85     19.88 o 
   0  21   6        1.44       75.05     21.14 o 
  -4   1   7       19.30       34.10     19.12 o 
  -3   1   7      355.76      358.14     24.25 o 
  -2   1   7        0.72       11.56      7.25 o 
  -1   1   7      163.73      159.01      8.52 o 
   0   1   7       24.37       25.70      8.17 o 
   1   1   7      169.37      171.80     13.09 o 
   2   1   7        2.10        4.09      7.53 o 
   3   1   7        3.02      -12.01     13.50 o 
  -4   2   7       16.41       37.33     22.77 o 
  -3   2   7       65.70       90.89     17.72 o 
  -2   2   7        1.38        4.57      6.76 o 
  -1   2   7        7.03        6.25      6.04 o 
   0   2   7        0.88        3.86      7.39 o 
   1   2   7       49.88       59.65     10.91 o 
   2   2   7       31.98       27.83      7.76 o 
   3   2   7        0.21        5.19     12.30 o 
  -4   3   7        6.13       -9.68     20.98 o 
  -3   3   7        8.05        3.30     16.23 o 
  -2   3   7      730.72      735.94     27.93 o 
  -1   3   7     1486.12     1400.46     22.26 o 
   0   3   7      224.42      227.05     10.24 o 
   1   3   7       18.54       20.94      9.66 o 
   2   3   7      472.58      467.62     12.96 o 
   3   3   7       12.08        5.87     11.13 o 
  -4   4   7       21.22       61.08     20.16 o 
  -3   4   7        1.71       -3.40     14.80 o 
  -2   4   7        0.14        9.38      6.86 o 
  -1   4   7      113.07      102.56      8.06 o 
   0   4   7       92.36       81.94      7.56 o 
   1   4   7       14.52        9.07      9.72 o 
   2   4   7        1.55       13.43     11.06 o 
   3   4   7        7.70       63.54     37.07 o 
  -4   5   7        0.00        8.81     29.17 o 
  -3   5   7       26.58       21.47     17.34 o 
  -2   5   7       34.19       29.57      7.37 o 
  -1   5   7      288.47      278.20     10.54 o 
   0   5   7        2.55        1.38      8.72 o 
   1   5   7      462.80      490.94     18.44 o 
   2   5   7      109.73      116.06     11.28 o 
   3   5   7       93.92       71.38     14.95 o 
  -4   6   7       77.57      127.26     31.44 o 
  -3   6   7        0.88        7.60     14.59 o 
  -2   6   7       58.39       54.37      8.56 o 
  -1   6   7        8.88       15.19      8.33 o 
   0   6   7      572.28      556.94     13.47 o 
   1   6   7       90.24       80.79     10.95 o 
   2   6   7        3.03       13.34     11.20 o 
   3   6   7        0.34       -8.30     13.37 o 
  -4   7   7        4.25       18.55     41.56 o 
  -3   7   7        7.41       17.94     44.65 o 
  -2   7   7      149.62      137.55      9.96 o 
  -1   7   7     1096.88     1224.25     24.20 o 
   0   7   7       89.87       92.25      9.90 o 
   1   7   7       27.04       24.47     10.05 o 
   2   7   7       43.53       36.21     13.22 o 
   3   7   7        4.26       12.21     14.12 o 
  -4   8   7      153.76      211.34     24.54 o 
  -3   8   7        7.05       12.22     15.51 o 
  -2   8   7        8.45        3.33     11.48 o 
  -1   8   7      142.39      148.70     11.24 o 
   0   8   7       21.43       44.82     18.39 o 
   1   8   7       27.63       19.79     10.97 o 
   2   8   7       13.40       18.07     11.97 o 
   3   8   7        0.13       15.55     14.99 o 
  -4   9   7        4.48       16.05     20.91 o 
  -3   9   7       11.79       41.55     22.23 o 
  -2   9   7      188.28      211.31     14.06 o 
  -1   9   7        4.60       -0.63      7.57 o 
   0   9   7       19.94        3.21      8.24 o 
   1   9   7       72.39       72.09     11.79 o 
   2   9   7        1.64       23.97     12.15 o 
   3   9   7       22.06       22.76     14.46 o 
  -4  10   7        8.04       16.90     26.71 o 
  -3  10   7       13.62       17.55     13.35 o 
  -2  10   7      321.34      314.78     16.49 o 
  -1  10   7        0.13        7.17     10.58 o 
   0  10   7       92.45       86.16     12.34 o 
   1  10   7       25.02       30.73     11.33 o 
   2  10   7        1.62        6.01     11.99 o 
   3  10   7       95.93      114.34     17.27 o 
  -3  11   7        0.34        8.51     16.19 o 
  -2  11   7      568.90      530.33     30.76 o 
  -1  11   7        0.47       26.92     10.40 o 
   0  11   7       17.43       38.04     10.70 o 
   1  11   7        5.71        3.42     10.70 o 
   2  11   7       10.55       15.82     19.83 o 
   3  11   7       41.28       51.34     20.43 o 
  -3  12   7       11.32       15.26     20.12 o 
  -2  12   7      203.48      188.73     14.99 o 
  -1  12   7      210.55      206.97     16.16 o 
   0  12   7      169.81      180.71     14.25 o 
   1  12   7      632.22      620.69     23.54 o 
   2  12   7        7.30       19.91     13.36 o 
   3  12   7        2.79        2.78     20.45 o 
  -3  13   7        4.34       23.38     14.68 o 
  -2  13   7        5.46       13.74     22.18 o 
  -1  13   7       74.83       90.27     16.47 o 
   0  13   7      155.69      166.40     15.86 o 
   1  13   7      287.20      284.60     18.38 o 
   2  13   7       26.06       24.38     13.31 o 
   3  13   7        1.31        9.99     35.29 o 
  -3  14   7      155.23      130.58     16.30 o 
  -2  14   7        0.73       -9.97     12.08 o 
  -1  14   7        8.08        1.75     13.52 o 
   0  14   7        0.82        5.27     11.95 o 
   1  14   7       45.13       73.20     13.73 o 
   2  14   7       67.62       61.82     14.90 o 
  -3  15   7        2.57       23.24     15.22 o 
  -2  15   7       14.36       15.41     14.80 o 
  -1  15   7       45.27       44.63     16.91 o 
   0  15   7      259.79      257.57     17.49 o 
   1  15   7       37.14       39.54     13.96 o 
   2  15   7        2.16       29.52     14.86 o 
  -3  16   7        1.72        0.74     16.96 o 
  -2  16   7       87.72      100.71     15.38 o 
  -1  16   7      297.22      271.54     21.65 o 
   0  16   7      100.31       99.73     29.70 o 
   1  16   7        2.19        2.30     20.42 o 
   2  16   7        0.11       -3.65     14.54 o 
  -2  17   7        0.02       13.52     19.05 o 
  -1  17   7        4.73       -2.86     16.63 o 
   0  17   7       13.76       20.66     17.20 o 
   1  17   7        1.75       -2.26     14.68 o 
   2  17   7        3.54        6.88     18.60 o 
  -2  18   7       31.98       43.63     20.58 o 
  -1  18   7       27.43       38.87     17.32 o 
   0  18   7        7.82       21.88     17.01 o 
   1  18   7       17.75       35.59     16.14 o 
  -2  19   7        1.07      -25.95     20.29 o 
  -1  19   7       26.08        9.37     20.00 o 
   0  19   7       62.91       40.41     20.61 o 
   1  19   7        2.53       18.88     20.09 o 
  -1  20   7       28.00       35.57     23.04 o 
   0  20   7        3.08       22.72     25.37 o 
   1  20   7        0.01       22.23     22.84 o 
   0  21   7        5.70        6.27     39.26 o 
  -4   0   8        2.18       33.54     30.41 o 
  -3   0   8       72.76       96.49     24.28 o 
  -2   0   8     1981.87     2232.09     60.24 o 
  -1   0   8       78.27       74.09     11.08 o 
   0   0   8       40.84       29.21     19.22 o 
   1   0   8      322.72      337.56     30.59 o 
   2   0   8      160.63      162.08     19.49 o 
   3   0   8        0.32        5.91     24.20 o 
  -4   1   8       16.49       13.13     20.11 o 
  -3   1   8       19.68        4.08     17.04 o 
  -2   1   8     1049.62     1084.14     19.86 o 
  -1   1   8     1424.33     1504.46     24.20 o 
   0   1   8     1495.40     1593.33     29.73 o 
   1   1   8       77.28      105.08     12.51 o 
   2   1   8       30.74       23.37     11.25 o 
   3   1   8       55.17       47.69     16.32 o 
  -4   2   8       51.23       34.36     24.87 o 
  -3   2   8       18.94        7.03     28.76 o 
  -2   2   8        6.00        8.66      7.06 o 
  -1   2   8      994.20     1028.27     23.35 o 
   0   2   8      171.42      196.22     11.26 o 
   1   2   8      116.06      128.82     13.98 o 
   2   2   8       13.52        9.57     16.95 o 
   3   2   8        6.22       -0.72     12.79 o 
  -4   3   8       40.69       57.51     29.67 o 
  -3   3   8      241.90      247.17     23.15 o 
  -2   3   8       18.08       10.00      7.21 o 
  -1   3   8        4.10       14.84      7.73 o 
   0   3   8      667.90      690.48     17.62 o 
   1   3   8       21.37       32.06     10.49 o 
   2   3   8      133.19      148.06     15.22 o 
   3   3   8        2.91       -3.63     12.56 o 
  -4   4   8      100.98      137.26     27.37 o 
  -3   4   8        5.59        7.68     16.62 o 
  -2   4   8       12.96       20.94      8.41 o 
  -1   4   8       16.86       10.17      7.40 o 
   0   4   8        2.72        4.05      7.17 o 
   1   4   8       27.26       30.20     11.13 o 
   2   4   8       16.17       20.48     20.80 o 
   3   4   8        4.86      -18.53     15.70 o 
  -4   5   8        0.00       19.38     34.96 o 
  -3   5   8      128.61      146.61     21.04 o 
  -2   5   8       38.92       33.83      9.09 o 
  -1   5   8      127.98      145.09      9.34 o 
   0   5   8     2982.49     3021.80     42.68 o 
   1   5   8        1.02       -7.93     10.35 o 
   2   5   8        1.46       -6.49     11.09 o 
   3   5   8        7.44       -1.15     18.89 o 
  -4   6   8        0.06        1.01     30.79 o 
  -3   6   8      324.64      395.34     26.46 o 
  -2   6   8      177.62      179.15     12.79 o 
  -1   6   8       37.15       38.37      7.91 o 
   0   6   8       65.72       71.79      8.12 o 
   1   6   8       13.49        5.49     10.28 o 
   2   6   8       23.56       24.48     12.89 o 
   3   6   8        0.02       -2.22     15.49 o 
  -4   7   8       92.39      131.45     23.98 o 
  -3   7   8      119.56      101.72     18.42 o 
  -2   7   8        0.02       16.54     13.95 o 
  -1   7   8        1.91        0.05      7.47 o 
   0   7   8        0.09        6.31     17.52 o 
   1   7   8       85.69      115.14     13.47 o 
   2   7   8        0.43       -0.73     12.81 o 
   3   7   8        2.75      -21.43     14.29 o 
  -4   8   8       12.01       39.01     21.09 o 
  -3   8   8       40.93       60.10     16.83 o 
  -2   8   8        4.33        6.66      9.77 o 
  -1   8   8      192.83      189.18     11.03 o 
   0   8   8      148.36      153.55     16.06 o 
   1   8   8       88.76       68.97     13.16 o 
   2   8   8       64.30       76.40     13.63 o 
   3   8   8        3.59      -34.81     23.20 o 
  -4   9   8       43.89       70.70     43.94 o 
  -3   9   8       56.12       58.92     16.18 o 
  -2   9   8        7.22      -13.73     10.01 o 
  -1   9   8       75.23       81.99      9.27 o 
   0   9   8       79.05       60.21     15.58 o 
   1   9   8       23.95       -2.27     11.58 o 
   2   9   8        0.05       -7.11     11.66 o 
   3   9   8        0.29       -9.49     19.53 o 
  -4  10   8        0.03      -14.41     34.19 o 
  -3  10   8      205.65      180.98     20.93 o 
  -2  10   8      110.18       93.01     12.79 o 
  -1  10   8       91.12       70.51     10.40 o 
   0  10   8      191.81      190.78     14.36 o 
   1  10   8      173.28      178.42     14.80 o 
   2  10   8       61.79       74.00     13.94 o 
   3  10   8        9.80      -25.59     19.24 o 
  -3  11   8       13.89       21.11     16.00 o 
  -2  11   8       41.63       28.83     11.79 o 
  -1  11   8      181.81      189.03     12.72 o 
   0  11   8        0.87       -4.50      9.50 o 
   1  11   8       67.05       58.13     12.76 o 
   2  11   8       59.28       69.74     14.13 o 
   3  11   8        2.71       27.24     20.78 o 
  -3  12   8       17.03       14.35     23.90 o 
  -2  12   8        3.42        7.65     11.02 o 
  -1  12   8      240.96      227.34     18.34 o 
   0  12   8       57.49       55.76     17.51 o 
   1  12   8       36.30       35.17     12.47 o 
   2  12   8       55.09       62.38     14.88 o 
  -3  13   8        1.18        7.91     14.39 o 
  -2  13   8        8.14        5.44     11.88 o 
  -1  13   8      629.72      643.48     27.97 o 
   0  13   8        2.87        2.76     11.35 o 
   1  13   8       46.90       62.09     13.44 o 
   2  13   8       78.71       83.67     16.13 o 
  -3  14   8        0.01       -5.47     15.09 o 
  -2  14   8       24.55       19.04     12.22 o 
  -1  14   8       50.33       52.45     13.99 o 
   0  14   8      146.91      125.10     14.36 o 
   1  14   8      307.56      336.82     19.74 o 
   2  14   8        7.12        9.68     15.30 o 
  -3  15   8        0.41       12.13     16.00 o 
  -2  15   8       36.59       20.45     16.43 o 
  -1  15   8        5.10       18.06     15.55 o 
   0  15   8        0.00        1.89     12.50 o 
   1  15   8       13.18       32.97     14.46 o 
   2  15   8        6.95       22.53     16.96 o 
  -3  16   8        0.03       -8.66     16.13 o 
  -2  16   8       13.05       10.04     17.19 o 
  -1  16   8       16.87       19.43     16.68 o 
   0  16   8        0.34        3.29     15.52 o 
   1  16   8       22.62       26.96     14.96 o 
   2  16   8       10.94        7.31     16.50 o 
  -2  17   8       19.73       -1.64     18.64 o 
  -1  17   8        7.23       32.52     16.25 o 
   0  17   8        2.39        3.19     17.67 o 
   1  17   8       26.46        5.94     15.21 o 
  -2  18   8       10.31       29.20     19.63 o 
  -1  18   8        0.58       20.82     17.46 o 
   0  18   8       33.15       53.67     17.43 o 
   1  18   8        8.34       26.02     16.16 o 
  -2  19   8        9.93        8.19     20.84 o 
  -1  19   8        5.17      -14.18     17.70 o 
   0  19   8       11.42       32.43     42.63 o 
   1  19   8        0.27       32.74     21.79 o 
  -1  20   8        0.04       -0.04     19.26 o 
   0  20   8        1.52       27.03     32.44 o 
  -4   1   9       11.42       28.83     36.04 o 
  -3   1   9        9.71       26.98     19.69 o 
  -2   1   9        0.29       -5.16      8.84 o 
  -1   1   9        2.16      -10.55      7.03 o 
   0   1   9      653.08      633.40     19.17 o 
   1   1   9       39.06       47.95     16.58 o 
   2   1   9        0.87       11.91     11.31 o 
   3   1   9       93.79      132.11     24.60 o 
  -4   2   9       34.67       54.22     22.40 o 
  -3   2   9        5.06       -3.30     17.74 o 
  -2   2   9        7.20       25.80      8.09 o 
  -1   2   9      804.93      856.89     19.18 o 
   0   2   9        0.21       -5.05      8.60 o 
   1   2   9        5.28      -11.15     16.29 o 
   2   2   9       55.58       48.27     13.85 o 
   3   2   9        7.69       30.74     21.10 o 
  -4   3   9       58.69       81.88     22.24 o 
  -3   3   9       82.10      110.70     18.88 o 
  -2   3   9       16.32       19.25      8.80 o 
  -1   3   9      610.00      613.32     20.24 o 
   0   3   9       76.80       80.81      9.82 o 
   1   3   9      793.36      796.12     25.90 o 
   2   3   9       86.72       89.07     15.41 o 
   3   3   9        4.53      -14.25     14.94 o 
  -4   4   9       67.00       78.48     23.74 o 
  -3   4   9      252.19      252.68     34.39 o 
  -2   4   9       60.70       62.05      9.18 o 
  -1   4   9      147.72      159.59     10.25 o 
   0   4   9       96.26      108.42      9.99 o 
   1   4   9      679.11      689.28     24.16 o 
   2   4   9        3.76        0.53     14.82 o 
   3   4   9        0.13        8.23     20.80 o 
  -4   5   9        2.73       40.89     22.58 o 
  -3   5   9       22.91       36.98     15.95 o 
  -2   5   9      720.61      688.94     27.27 o 
  -1   5   9       27.16       12.80      8.22 o 
   0   5   9       17.17       14.28      8.37 o 
   1   5   9       30.55       15.27     22.44 o 
   2   5   9        2.64       10.27     19.80 o 
   3   5   9        0.13      -16.61     25.51 o 
  -4   6   9       26.32       64.02     22.45 o 
  -3   6   9       66.18       75.52     49.75 o 
  -2   6   9      354.58      360.56     14.11 o 
  -1   6   9       51.35       54.10      8.94 o 
   0   6   9       12.35        3.17     12.55 o 
   1   6   9      105.14       91.02     12.74 o 
   2   6   9       43.00       49.76     16.01 o 
   3   6   9        0.16      -16.26     20.46 o 
  -4   7   9        0.81       22.44     21.56 o 
  -3   7   9        6.72        0.17     15.70 o 
  -2   7   9       11.43        3.77      9.79 o 
  -1   7   9       14.14       21.73      8.78 o 
   0   7   9      119.73      111.48     22.21 o 
   1   7   9      299.52      298.76     18.29 o 
   2   7   9        0.09        9.08     15.42 o 
   3   7   9        4.16      -13.22     36.82 o 
  -4   8   9       10.38       28.19     22.55 o 
  -3   8   9      205.38      200.76     21.75 o 
  -2   8   9      227.82      229.58     14.95 o 
  -1   8   9      459.51      460.13     15.59 o 
   0   8   9       36.59       20.87     20.61 o 
   1   8   9       17.47       28.42     11.73 o 
   2   8   9       75.53       93.77     14.64 o 
   3   8   9        2.19        5.45     21.25 o 
  -4   9   9        0.02       10.13     20.39 o 
  -3   9   9       64.34       56.63     18.26 o 
  -2   9   9      275.56      277.11     16.51 o 
  -1   9   9       38.32       38.20      9.71 o 
   0   9   9        5.04        5.58     13.46 o 
   1   9   9        5.50        7.38     12.19 o 
   2   9   9       24.97       28.24     13.12 o 
   3   9   9        0.10       17.73     26.98 o 
  -3  10   9       61.60       70.31     26.18 o 
  -2  10   9      268.98      280.46     16.61 o 
  -1  10   9      219.04      205.49     14.43 o 
   0  10   9       69.65       62.70     15.89 o 
   1  10   9        0.00       22.31     29.02 o 
   2  10   9       16.66        6.30     13.64 o 
   3  10   9       32.44       18.63     22.50 o 
  -3  11   9      149.14      163.12     38.55 o 
  -2  11   9       13.62       -0.37     10.74 o 
  -1  11   9        8.40       23.23     28.01 o 
   0  11   9        6.15        7.53     18.27 o 
   1  11   9        0.17        2.01     12.14 o 
   2  11   9       53.77       48.14     14.55 o 
  -3  12   9       48.78       96.41     19.97 o 
  -2  12   9       11.48       17.62     11.72 o 
  -1  12   9      415.29      348.73     27.36 o 
   0  12   9      127.37      131.33     27.01 o 
   1  12   9       70.76       66.40     13.48 o 
   2  12   9      196.27      175.47     18.00 o 
  -3  13   9       32.69       37.98     14.80 o 
  -2  13   9       61.23       87.75     14.13 o 
  -1  13   9      107.98       95.09     16.57 o 
   0  13   9       49.85       48.99     15.34 o 
   1  13   9       10.18       18.23     12.20 o 
   2  13   9        3.24       26.41     15.84 o 
  -3  14   9        2.05       33.99     16.55 o 
  -2  14   9        9.14        2.94     14.94 o 
  -1  14   9       81.60       61.25     15.91 o 
   0  14   9       49.62       71.51     16.46 o 
   1  14   9       13.12       21.34     14.54 o 
   2  14   9        0.05       36.88     18.47 o 
  -3  15   9        3.81        8.95     16.83 o 
  -2  15   9      128.45      136.92     20.73 o 
  -1  15   9       86.42       72.88     16.83 o 
   0  15   9      404.57      398.78     25.95 o 
   1  15   9        6.97       -7.37     16.72 o 
   2  15   9        1.34       29.59     16.80 o 
  -2  16   9       14.03       16.61     18.14 o 
  -1  16   9       18.81       16.12     16.25 o 
   0  16   9       40.93       28.96     16.27 o 
   1  16   9        0.01       17.16     16.32 o 
   2  16   9       23.29       32.11     17.95 o 
  -2  17   9       28.78       15.35     24.54 o 
  -1  17   9       83.98       59.93     16.70 o 
   0  17   9       42.99       68.15     18.75 o 
   1  17   9        0.01      -19.06     15.44 o 
  -2  18   9        4.82       11.83     20.40 o 
  -1  18   9       43.73       64.78     23.47 o 
   0  18   9        2.46       13.62     20.66 o 
   1  18   9        8.31       19.35     21.40 o 
  -1  19   9        1.14      -11.10     35.11 o 
   0  19   9        0.09        2.10     20.67 o 
  -4   0  10       39.96        6.66     31.44 o 
  -3   0  10        1.47       41.85     26.01 o 
  -2   0  10       27.49       15.72     18.77 o 
  -1   0  10      416.67      446.40     20.68 o 
   0   0  10      146.72      138.48     15.43 o 
   1   0  10       52.00       42.50     24.81 o 
   2   0  10        4.53      -35.33     23.55 o 
   3   0  10        4.29       13.98     19.90 o 
  -4   1  10        5.62       37.12     23.11 o 
  -3   1  10       20.36       36.60     16.98 o 
  -2   1  10       66.55       67.78     11.12 o 
  -1   1  10        3.38       -2.06     10.94 o 
   0   1  10        4.87       -9.86     10.21 o 
   1   1  10       21.26       -6.51     17.75 o 
   2   1  10       58.27       66.06     15.12 o 
   3   1  10        1.05       -4.22     16.92 o 
  -4   2  10        4.28       21.00     23.50 o 
  -3   2  10        1.31       15.09     16.66 o 
  -2   2  10        0.86       10.64     11.81 o 
  -1   2  10      882.47      893.24     19.94 o 
   0   2  10       59.59       76.42     11.39 o 
   1   2  10      158.82      168.44     20.74 o 
   2   2  10       18.67       66.39     33.01 o 
   3   2  10       17.71       15.46     20.91 o 
  -4   3  10       53.84       81.67     21.94 o 
  -3   3  10        1.59      -22.99     15.33 o 
  -2   3  10      170.11      153.23     12.15 o 
  -1   3  10       49.46       44.70      8.55 o 
   0   3  10      152.18      165.39     12.16 o 
   1   3  10        9.04       28.81     24.43 o 
   2   3  10       48.71       37.82     13.86 o 
   3   3  10        3.79       21.74     21.95 o 
  -4   4  10       31.13       26.46     35.82 o 
  -3   4  10      104.26       74.54     18.55 o 
  -2   4  10      245.82      249.35     14.61 o 
  -1   4  10      144.58      166.90     11.18 o 
   0   4  10      530.24      559.53     18.07 o 
   1   4  10        6.35       14.29     16.61 o 
   2   4  10       34.12       39.86     13.94 o 
   3   4  10        1.26       -5.55     46.36 o 
  -4   5  10        6.26       13.19     23.57 o 
  -3   5  10       81.07       93.25     17.01 o 
  -2   5  10       18.00       18.50      9.79 o 
  -1   5  10        0.16       16.39      9.22 o 
   0   5  10      165.36      162.99     16.52 o 
   1   5  10      115.98      127.40     14.45 o 
   2   5  10        9.46        7.39     13.34 o 
   3   5  10        2.95      -17.05     22.28 o 
  -4   6  10      125.56      129.47     25.25 o 
  -3   6  10      179.19      183.21     19.99 o 
  -2   6  10       44.50       47.97      9.91 o 
  -1   6  10       32.46       34.80      9.23 o 
   0   6  10       53.64       52.30     15.21 o 
   1   6  10        7.30       16.37     23.98 o 
   2   6  10      110.11      108.57     14.96 o 
   3   6  10       21.26       11.45     21.62 o 
  -4   7  10      144.64      201.72     27.28 o 
  -3   7  10       28.29       20.03     16.64 o 
  -2   7  10        0.71        5.82     10.41 o 
  -1   7  10      401.16      396.37     14.79 o 
   0   7  10      135.89      140.36     16.82 o 
   1   7  10       17.46       17.25     13.65 o 
   2   7  10        7.35        9.42     13.15 o 
   3   7  10        7.84        3.03     21.57 o 
  -4   8  10       17.77        3.70     25.13 o 
  -3   8  10       47.11       41.31     18.25 o 
  -2   8  10      307.79      293.23     16.41 o 
  -1   8  10      198.95      195.87     11.98 o 
   0   8  10        1.24       -2.90     14.20 o 
   1   8  10        8.01       10.96     16.83 o 
   2   8  10        1.00       -9.05     21.37 o 
   3   8  10       35.57       69.38     37.32 o 
  -3   9  10       19.60       40.00     17.58 o 
  -2   9  10        1.32       12.01     17.32 o 
  -1   9  10       63.88       54.54     11.56 o 
   0   9  10        1.62        2.37     14.42 o 
   1   9  10       29.84       12.80     12.99 o 
   2   9  10       34.47       39.82     13.71 o 
  -3  10  10        1.88        3.52     18.12 o 
  -2  10  10      112.93      127.36     14.49 o 
  -1  10  10        0.09       33.89     15.17 o 
   0  10  10      443.50      423.18     35.48 o 
   1  10  10       33.15        5.45     13.72 o 
   2  10  10        0.05      -10.90     13.76 o 
  -3  11  10      157.47      160.63     21.55 o 
  -2  11  10      663.65      621.23     23.27 o 
  -1  11  10       36.88       49.40     12.38 o 
   0  11  10       92.27      102.97     17.73 o 
   1  11  10        7.79        4.23     13.01 o 
   2  11  10        6.41        3.30     14.31 o 
  -3  12  10        0.52       -9.24     23.87 o 
  -2  12  10      147.77      171.73     15.45 o 
  -1  12  10      105.18       87.65     12.86 o 
   0  12  10       37.36        6.26     16.93 o 
   1  12  10        4.51       21.38     12.92 o 
   2  12  10        0.01        3.99     14.86 o 
  -3  13  10       55.69       57.78     20.67 o 
  -2  13  10       15.04       16.33     19.06 o 
  -1  13  10      114.07       91.92     48.65 o 
   0  13  10      392.27      358.96     25.17 o 
   1  13  10        8.94       13.84     14.21 o 
   2  13  10        2.72       26.24     16.04 o 
  -3  14  10        4.23       10.27     21.54 o 
  -2  14  10        0.21        6.64     16.76 o 
  -1  14  10       15.03        4.97     15.01 o 
   0  14  10      317.50      312.34     33.84 o 
   1  14  10       47.84       46.35     15.74 o 
   2  14  10        6.63       10.82     16.47 o 
  -2  15  10       40.33       50.71     18.64 o 
  -1  15  10       19.50       32.77     21.71 o 
   0  15  10       22.30        3.03     16.77 o 
   1  15  10      110.73      114.24     16.93 o 
  -2  16  10        5.55        1.43     18.67 o 
  -1  16  10       18.44       -2.68     17.15 o 
   0  16  10        4.13       25.01     16.75 o 
   1  16  10       41.05       58.53     16.41 o 
  -2  17  10       17.57       44.23     20.24 o 
  -1  17  10       34.01       52.99     17.94 o 
   0  17  10        0.20       -4.74     18.95 o 
   1  17  10       50.93       52.37     17.46 o 
  -1  18  10       14.12        9.23     18.07 o 
   0  18  10        0.06        7.96     32.35 o 
  -1  19  10       21.40       24.34     22.48 o 
   0  19  10       25.45       38.53     24.79 o 
  -4   1  11        4.22       27.84     20.71 o 
  -3   1  11       18.25       31.10     17.05 o 
  -2   1  11       11.86       15.32      8.75 o 
  -1   1  11      151.72      145.18     10.95 o 
   0   1  11        2.96       14.58      9.47 o 
   1   1  11        5.11       -9.66     29.00 o 
   2   1  11        7.15        8.86     27.23 o 
   3   1  11       14.02       38.42     23.08 o 
  -4   2  11        2.14        8.95     21.53 o 
  -3   2  11       34.04       16.80     18.11 o 
  -2   2  11       10.08       25.29      9.37 o 
  -1   2  11      139.27      109.66     10.56 o 
   0   2  11      317.32      328.13     18.05 o 
   1   2  11       50.17       23.23     18.90 o 
   2   2  11       35.88       39.43     15.12 o 
   3   2  11        7.40       57.88     22.78 o 
  -4   3  11        6.52       14.84     28.38 o 
  -3   3  11       97.35       65.63     18.26 o 
  -2   3  11      184.14      187.50     11.96 o 
  -1   3  11       69.37       62.36     12.92 o 
   0   3  11       65.99       73.55     13.47 o 
   1   3  11        0.36      -11.19     16.36 o 
   2   3  11       57.40       60.80     19.61 o 
   3   3  11        2.63        0.67     22.14 o 
  -4   4  11       22.86       -4.02     18.48 o 
  -3   4  11        2.44       -3.27     20.65 o 
  -2   4  11       14.50        6.51      8.98 o 
  -1   4  11      354.43      390.34     15.45 o 
   0   4  11      307.78      324.05     26.66 o 
   1   4  11        0.11       11.41     25.41 o 
   2   4  11       20.42        3.81     14.89 o 
   3   4  11        3.72       -1.38     28.20 o 
  -4   5  11      136.51      239.39     31.58 o 
  -3   5  11      125.43      137.76     20.29 o 
  -2   5  11        3.16       16.84      9.97 o 
  -1   5  11       35.62       32.86      9.81 o 
   0   5  11       19.27       25.92     14.22 o 
   1   5  11      275.18      276.02     25.44 o 
   2   5  11        0.66       22.45     19.19 o 
   3   5  11        0.72        1.48     20.57 o 
  -4   6  11        9.35       24.83     24.38 o 
  -3   6  11      454.46      412.74     27.53 o 
  -2   6  11      321.67      325.08     17.65 o 
  -1   6  11        0.26       -8.96      9.57 o 
   0   6  11       35.49       47.01     18.42 o 
   1   6  11      168.42      152.57     19.98 o 
   2   6  11       43.19       52.44     14.84 o 
   3   6  11        0.01       28.97     59.65 o 
  -4   7  11        0.25       -0.80     30.36 o 
  -3   7  11      309.26      299.84     27.08 o 
  -2   7  11       70.04       82.30     12.78 o 
  -1   7  11       83.76       88.10     11.95 o 
   0   7  11      190.32      205.81     19.68 o 
   1   7  11        2.57        4.77     12.20 o 
   2   7  11       15.90        8.44     13.25 o 
  -3   8  11       28.82       45.86     18.34 o 
  -2   8  11       90.82       90.99     12.51 o 
  -1   8  11      183.70      181.37     15.17 o 
   0   8  11      148.29      142.31     18.58 o 
   1   8  11       24.07       22.13     13.66 o 
   2   8  11        5.06       25.54     15.85 o 
  -3   9  11      187.31      163.50     22.97 o 
  -2   9  11      984.37      980.18     31.66 o 
  -1   9  11      766.92      740.35     25.32 o 
   0   9  11       18.22       14.15     15.76 o 
   1   9  11       32.69       19.03     13.09 o 
   2   9  11       18.84        4.36     14.44 o 
  -3  10  11       12.28      -16.32     18.67 o 
  -2  10  11        5.48        7.60     12.18 o 
  -1  10  11       59.23       52.69     12.29 o 
   0  10  11       66.07       75.86     15.98 o 
   1  10  11       36.20       22.94     13.25 o 
   2  10  11        0.02      -22.68     18.50 o 
  -3  11  11       68.85      102.15     20.93 o 
  -2  11  11       41.50       42.39     12.82 o 
  -1  11  11      447.72      423.81     20.49 o 
   0  11  11       61.47       48.02     16.42 o 
   1  11  11      185.01      178.95     18.06 o 
   2  11  11       36.01       32.60     22.55 o 
  -3  12  11        4.45        2.15     18.66 o 
  -2  12  11       59.49       59.24     17.42 o 
  -1  12  11      145.40      127.74     16.36 o 
   0  12  11        0.02       -4.97     16.62 o 
   1  12  11       61.72       63.04     19.86 o 
   2  12  11        2.00      -18.70     15.94 o 
  -3  13  11        4.62        6.08     20.30 o 
  -2  13  11       50.37       68.06     40.89 o 
  -1  13  11       64.78       70.82     13.00 o 
   0  13  11      158.64      137.46     19.85 o 
   1  13  11      179.08      189.00     18.07 o 
   2  13  11       17.77       27.92     20.16 o 
  -3  14  11        0.26      -28.03     30.16 o 
  -2  14  11       40.41       30.51     17.23 o 
  -1  14  11      227.79      204.07     16.94 o 
   0  14  11        2.49        1.57     25.19 o 
   1  14  11       38.72       12.94     14.62 o 
  -2  15  11        2.46       -0.54     18.40 o 
  -1  15  11        0.92       20.24     13.19 o 
   0  15  11        2.37       -5.65     46.38 o 
   1  15  11       48.90       58.24     16.60 o 
  -2  16  11       17.05       20.04     19.39 o 
  -1  16  11        2.18       28.62     13.77 o 
   0  16  11        5.08        8.83     18.03 o 
   1  16  11      147.86      176.79     20.06 o 
  -2  17  11        3.43       23.61     25.91 o 
  -1  17  11        7.25       14.79     13.94 o 
   0  17  11        5.32        3.13     19.14 o 
   1  17  11       10.11       16.25     17.65 o 
  -1  18  11        7.48       38.77     15.49 o 
   0  18  11        1.29       -4.38     20.48 o 
  -4   0  12        6.67       24.05     34.72 o 
  -3   0  12        3.16      -35.26     23.50 o 
  -2   0  12       36.20       36.34     13.29 o 
  -1   0  12       59.72       36.06     13.83 o 
   0   0  12      338.52      327.33     21.98 o 
   1   0  12      143.51      141.17     30.91 o 
   2   0  12       16.18       -2.60     28.74 o 
   3   0  12       17.43       72.26     37.40 o 
  -4   1  12       88.83      150.54     25.39 o 
  -3   1  12       99.42       99.71     20.35 o 
  -2   1  12      118.72      106.96     10.86 o 
  -1   1  12      228.13      224.28     13.08 o 
   0   1  12       71.30       78.34     15.48 o 
   1   1  12        0.38       14.36     18.65 o 
   2   1  12        9.70       45.53     30.09 o 
  -4   2  12        1.51      -31.45     20.97 o 
  -3   2  12        3.04       25.01     16.80 o 
  -2   2  12       14.43       17.55      9.83 o 
  -1   2  12       38.59       40.07      9.83 o 
   0   2  12      235.60      238.11     15.89 o 
   1   2  12        0.00        0.69     17.79 o 
   2   2  12       10.39       54.14     20.21 o 
  -4   3  12       11.64       -0.06     21.35 o 
  -3   3  12       89.74       72.74     18.70 o 
  -2   3  12       12.26       31.49     10.30 o 
  -1   3  12      140.76      140.34     11.71 o 
   0   3  12        8.42       -3.38     17.44 o 
   1   3  12        0.72       -1.03     23.65 o 
   2   3  12       22.57       28.76     19.34 o 
  -4   4  12       62.81       79.45     39.56 o 
  -3   4  12      195.60      178.89     22.02 o 
  -2   4  12      357.78      341.57     15.17 o 
  -1   4  12       44.87       41.06     10.86 o 
   0   4  12      149.04      143.43     19.66 o 
   1   4  12      102.65       85.84     40.60 o 
   2   4  12       25.42       39.69     16.08 o 
  -4   5  12        3.20        6.25     25.52 o 
  -3   5  12      158.22      151.28     37.35 o 
  -2   5  12       14.82       26.42     13.87 o 
  -1   5  12        0.17        2.99      9.52 o 
   0   5  12       10.89       13.83     15.26 o 
   1   5  12        0.68       -0.52     16.91 o 
   2   5  12        6.32       23.85     17.01 o 
  -3   6  12       47.70       48.58     33.77 o 
  -2   6  12      726.95      711.92     24.65 o 
  -1   6  12      211.86      199.67     21.82 o 
   0   6  12      128.15      107.20     17.67 o 
   1   6  12      115.11      127.78     20.05 o 
   2   6  12        0.08      -12.63     17.34 o 
  -3   7  12       15.25        1.07     17.22 o 
  -2   7  12        2.85        7.36     12.88 o 
  -1   7  12      160.32      176.79     15.71 o 
   0   7  12      222.73      227.40     20.90 o 
   1   7  12       40.20       39.09     17.94 o 
   2   7  12       68.00       55.55     17.74 o 
  -3   8  12       95.39      115.37     21.11 o 
  -2   8  12      444.01      452.32     20.27 o 
  -1   8  12      715.19      663.18     24.73 o 
   0   8  12      114.58      143.54     20.43 o 
   1   8  12       13.23       31.36     19.74 o 
   2   8  12       11.34       21.30     16.05 o 
  -3   9  12        2.11       11.38     19.01 o 
  -2   9  12        0.23       23.86     13.01 o 
  -1   9  12        2.94       -9.91     10.81 o 
   0   9  12        4.47        8.81     17.17 o 
   1   9  12       13.66        7.79     21.24 o 
   2   9  12       35.94       54.42     34.52 o 
  -3  10  12       90.88      118.37     29.61 o 
  -2  10  12       16.33       35.15     16.42 o 
  -1  10  12      158.91      136.70     15.36 o 
   0  10  12      167.04      163.85     18.65 o 
   1  10  12       51.06       35.83     34.09 o 
   2  10  12        3.36       -0.75     17.02 o 
  -3  11  12       18.49       52.61     30.41 o 
  -2  11  12        9.46        7.96     15.35 o 
  -1  11  12      589.03      512.29     22.52 o 
   0  11  12       85.58       99.66     17.59 o 
   1  11  12        0.68        3.05     26.13 o 
   2  11  12       14.30       21.03     17.83 o 
  -3  12  12       24.41       60.80     33.79 o 
  -2  12  12       11.42       11.79     17.34 o 
  -1  12  12        0.98       12.92     16.92 o 
   0  12  12       17.54       10.52     24.29 o 
   1  12  12       93.84       89.53     21.23 o 
   2  12  12       20.54       39.93     17.91 o 
  -3  13  12       12.48      -37.32     24.88 o 
  -2  13  12       34.80       61.59     18.27 o 
  -1  13  12      103.51       79.27     13.78 o 
   0  13  12      360.15      366.27     32.95 o 
   1  13  12       38.75       67.78     16.77 o 
  -2  14  12        0.83        9.34     18.30 o 
  -1  14  12        2.43        4.94     12.91 o 
   0  14  12       52.70       70.39     19.72 o 
   1  14  12        0.72       10.72     18.10 o 
  -2  15  12        5.84      -12.19     18.71 o 
  -1  15  12        4.08        8.25     13.03 o 
   0  15  12      131.24      130.91     22.05 o 
   1  15  12        0.35        7.50     17.36 o 
  -2  16  12        6.34       24.55     20.43 o 
  -1  16  12        0.51       27.41     14.41 o 
   0  16  12        6.17       -1.63     19.35 o 
  -1  17  12       10.33        5.58     29.99 o 
   0  17  12        1.03        1.44     19.09 o 
  -4   1  13       14.32       60.64    111.20 o 
  -3   1  13      105.97      100.14     18.73 o 
  -2   1  13        0.56        7.87     10.11 o 
  -1   1  13        2.20        4.51      9.33 o 
   0   1  13      420.95      444.28     17.99 o 
   1   1  13       93.33      111.24     22.46 o 
   2   1  13        0.15       -3.67     20.88 o 
  -3   2  13       21.62       47.86     18.69 o 
  -2   2  13      229.44      211.83     13.05 o 
  -1   2  13      124.00      120.85     11.96 o 
   0   2  13       95.03      104.77     17.57 o 
   1   2  13       21.40       26.94     18.56 o 
   2   2  13       76.30       84.35     20.62 o 
  -3   3  13       52.61       65.59     18.11 o 
  -2   3  13      594.98      574.67     18.68 o 
  -1   3  13        3.33       -5.10      9.36 o 
   0   3  13        0.34      -10.06     16.94 o 
   1   3  13        2.39        1.22     17.93 o 
   2   3  13        4.27      -24.21     19.48 o 
  -3   4  13      124.56      134.79     25.67 o 
  -2   4  13      196.29      183.55     13.25 o 
  -1   4  13      231.48      238.04     13.84 o 
   0   4  13      336.16      335.62     40.29 o 
   1   4  13      110.75      142.05     20.92 o 
   2   4  13       15.26       36.23     20.17 o 
  -3   5  13       11.88        8.54     20.93 o 
  -2   5  13      138.29      149.11     16.37 o 
  -1   5  13       97.20       93.76     13.79 o 
   0   5  13       93.41       90.54     26.29 o 
   1   5  13      145.56      120.26     20.62 o 
   2   5  13       24.78       53.57     20.13 o 
  -3   6  13       14.48       21.02     18.35 o 
  -2   6  13      133.58      132.99     14.64 o 
  -1   6  13      480.18      421.05     21.01 o 
   0   6  13      302.37      244.12     23.56 o 
   1   6  13       16.46        6.23     22.82 o 
   2   6  13       10.85        9.99     19.62 o 
  -3   7  13       22.76       16.12     18.41 o 
  -2   7  13        4.99       10.06     13.04 o 
  -1   7  13      391.28      358.04     21.64 o 
   0   7  13       94.07       96.33     18.28 o 
   1   7  13       23.95       36.27     26.33 o 
   2   7  13        8.70        5.37     15.00 o 
  -3   8  13       54.77       97.73     23.80 o 
  -2   8  13      229.09      254.34     26.55 o 
  -1   8  13        3.73        4.20     12.32 o 
   0   8  13       10.15       10.60     23.30 o 
   1   8  13        5.52       17.19     21.61 o 
   2   8  13       19.44       45.07     33.33 o 
  -3   9  13       21.08       22.45     19.95 o 
  -2   9  13      249.57      247.60     36.22 o 
  -1   9  13      157.97      168.29     16.36 o 
   0   9  13        0.34       19.74     20.56 o 
   1   9  13        1.10      -12.23     18.42 o 
   2   9  13        5.65        9.30     42.14 o 
  -3  10  13       42.72       47.19     41.28 o 
  -2  10  13       58.27       64.76     18.00 o 
  -1  10  13        0.46       -5.07     14.19 o 
   0  10  13      101.95      117.11     21.21 o 
   1  10  13        4.31       19.96     20.62 o 
   2  10  13        8.38        7.18     17.17 o 
  -3  11  13        6.57       38.77     59.44 o 
  -2  11  13       24.66       -5.32     17.08 o 
  -1  11  13       12.40       22.75     13.81 o 
   0  11  13      285.45      283.05     25.44 o 
   1  11  13        2.86        9.80     19.65 o 
  -3  12  13       22.74       -9.26     29.09 o 
  -2  12  13       27.58       55.47     18.71 o 
  -1  12  13        3.87        9.76     13.98 o 
   0  12  13       56.73       46.31     18.42 o 
   1  12  13       14.61      -19.76     20.09 o 
  -2  13  13       11.03       15.92     16.97 o 
  -1  13  13       24.76       26.65     16.10 o 
   0  13  13      123.47      151.41     44.65 o 
   1  13  13       65.16       87.40     21.74 o 
  -2  14  13       25.51       16.85     20.74 o 
  -1  14  13       11.83       36.27     14.27 o 
   0  14  13       46.58       57.45     25.94 o 
   1  14  13       43.61       53.63     35.04 o 
  -2  15  13        8.93       40.52     20.26 o 
  -1  15  13       14.07       16.35     14.57 o 
   0  15  13        5.48       22.01     19.87 o 
  -1  16  13       12.97      -14.16     15.41 o 
   0  16  13        0.40        8.04     21.61 o 
  -3   0  14      138.35      127.36     30.46 o 
  -2   0  14      124.76      122.53     51.94 o 
  -1   0  14      945.06      894.91     33.85 o 
   0   0  14        0.86       33.94     37.06 o 
   1   0  14      458.47      447.92     45.63 o 
   2   0  14       63.29      111.61     33.97 o 
  -3   1  14       44.63       39.40     17.58 o 
  -2   1  14       52.80       51.22     13.00 o 
  -1   1  14      219.85      201.86     13.88 o 
   0   1  14       32.64       28.06     13.76 o 
   1   1  14       31.74       62.13     21.20 o 
   2   1  14        0.30       55.76     22.34 o 
  -3   2  14       94.04       89.91     19.62 o 
  -2   2  14      359.65      341.57     16.33 o 
  -1   2  14      138.60      145.39     12.83 o 
   0   2  14       77.29       82.61     16.02 o 
   1   2  14      330.87      359.32     29.32 o 
   2   2  14        5.61        2.30     20.78 o 
  -3   3  14       27.20       21.18     19.20 o 
  -2   3  14        8.59       20.21     10.36 o 
  -1   3  14      360.37      370.76     16.47 o 
   0   3  14      106.53       93.50     16.91 o 
   1   3  14        9.37       21.97     30.91 o 
   2   3  14        2.17       13.73     21.63 o 
  -3   4  14       69.48       58.49     20.85 o 
  -2   4  14       12.29       25.50     12.87 o 
  -1   4  14      415.34      404.03     20.72 o 
   0   4  14      230.98      210.68     22.94 o 
   1   4  14      218.46      206.65     24.73 o 
   2   4  14       23.87       44.35     22.15 o 
  -3   5  14       23.65       29.96     19.90 o 
  -2   5  14      113.48      119.65     14.07 o 
  -1   5  14        1.80       -6.45     17.01 o 
   0   5  14       48.98       77.07     19.33 o 
   1   5  14       22.00       27.03     39.50 o 
   2   5  14        0.33       17.39     20.81 o 
  -3   6  14       67.40       68.62     20.64 o 
  -2   6  14        7.21       12.06     12.54 o 
  -1   6  14      141.08      128.91     20.40 o 
   0   6  14      187.29      188.02     20.84 o 
   1   6  14        5.77       -1.87     16.77 o 
   2   6  14        4.15       21.02     56.48 o 
  -3   7  14       25.07       47.26     32.10 o 
  -2   7  14       47.01       32.89     16.76 o 
  -1   7  14       11.34      -13.17     11.34 o 
   0   7  14       20.98       -5.30     20.14 o 
   1   7  14        7.64      -14.65     18.03 o 
   2   7  14       15.44       23.60     28.69 o 
  -3   8  14        1.84      -14.97     34.37 o 
  -2   8  14       54.80       60.73     16.71 o 
  -1   8  14      109.07       83.50     14.55 o 
   0   8  14        4.72       10.31     16.97 o 
   1   8  14        8.83       25.31     20.70 o 
   2   8  14        0.46      -34.96     23.31 o 
  -3   9  14       23.67        2.47     23.00 o 
  -2   9  14       35.88       53.54     17.02 o 
  -1   9  14       14.83        6.66     15.51 o 
   0   9  14      188.68      177.81     22.17 o 
   1   9  14        1.64       19.62     35.87 o 
  -3  10  14        2.20       15.71     22.06 o 
  -2  10  14        9.10       38.16     16.73 o 
  -1  10  14       64.28       30.95     13.45 o 
   0  10  14       18.85       43.28     18.63 o 
   1  10  14       30.88       42.22     22.31 o 
  -2  11  14        1.73        1.80     17.64 o 
  -1  11  14       30.07       42.19     15.32 o 
   0  11  14       25.63       23.63     18.64 o 
   1  11  14       55.22       57.07     22.94 o 
  -2  12  14       60.24       57.05     18.86 o 
  -1  12  14       91.82      101.93     15.34 o 
   0  12  14        4.71        2.50     18.47 o 
   1  12  14        3.93       13.40     41.89 o 
  -2  13  14       10.83        9.82     36.41 o 
  -1  13  14       11.03        6.15     14.69 o 
   0  13  14       24.65       51.58     46.72 o 
   1  13  14       18.15       49.28     22.75 o 
  -2  14  14       17.30       27.27     38.62 o 
  -1  14  14        7.40       12.01     19.65 o 
   0  14  14       10.44       -4.20     17.39 o 
  -1  15  14        0.01       18.26     15.75 o 
   0  15  14        3.05      -10.79     21.62 o 
  -3   1  15        4.24       -0.56     32.48 o 
  -2   1  15       54.94       59.42     11.52 o 
  -1   1  15       10.06       31.69     13.33 o 
   0   1  15      461.88      503.91     23.80 o 
   1   1  15       25.91       54.80     21.75 o 
   2   1  15       49.54       80.17     25.13 o 
  -3   2  15        3.02        7.30     17.85 o 
  -2   2  15       31.88       37.47     16.60 o 
  -1   2  15      233.64      229.99     14.55 o 
   0   2  15       21.83       32.42     15.25 o 
   1   2  15        4.87       68.62     27.31 o 
   2   2  15      207.28      213.64     28.45 o 
  -3   3  15        0.41       -4.95     18.37 o 
  -2   3  15       73.07       75.54     13.67 o 
  -1   3  15      189.98      200.43     25.17 o 
   0   3  15       95.14      118.24     17.08 o 
   1   3  15       29.32       25.51     20.38 o 
   2   3  15        9.73       45.80     23.24 o 
  -3   4  15        7.73       -4.18     18.33 o 
  -2   4  15       11.41       19.69     16.96 o 
  -1   4  15        0.82        2.89     17.44 o 
   0   4  15       13.06       17.36     13.76 o 
   1   4  15       68.39       66.26     22.08 o 
   2   4  15        0.06       45.97     23.69 o 
  -3   5  15       38.27       30.93     19.89 o 
  -2   5  15      294.54      259.56     18.19 o 
  -1   5  15      206.12      213.35     17.87 o 
   0   5  15       42.07       36.54     19.69 o 
   1   5  15        0.36      -17.65     19.43 o 
  -3   6  15       14.31      -11.77     22.15 o 
  -2   6  15       61.52       88.55     18.15 o 
  -1   6  15       16.57       16.25     12.92 o 
   0   6  15       15.81       16.73     19.22 o 
   1   6  15        1.72       18.35     30.46 o 
  -3   7  15       67.76       75.62     21.08 o 
  -2   7  15        2.42        1.39     16.57 o 
  -1   7  15       91.82       85.00     14.36 o 
   0   7  15       60.25       48.36     20.06 o 
   1   7  15       22.49       42.70     20.39 o 
  -3   8  15        8.39       29.46     34.00 o 
  -2   8  15        0.00       36.02     37.15 o 
  -1   8  15       18.61       -7.44     12.45 o 
   0   8  15        3.36       -5.84     18.01 o 
   1   8  15       32.01       -4.72     54.35 o 
  -2   9  15        3.18        2.84     17.18 o 
  -1   9  15        2.88       10.50     20.02 o 
   0   9  15       42.98       36.06     20.52 o 
   1   9  15        5.06       35.49     24.68 o 
  -2  10  15        5.70       18.17     22.33 o 
  -1  10  15        0.08       17.05     14.80 o 
   0  10  15       25.68       16.38     20.44 o 
   1  10  15       21.39       21.52     23.15 o 
  -2  11  15       24.12       27.22     19.18 o 
  -1  11  15      129.85      116.10     16.54 o 
   0  11  15       21.32       38.88     21.14 o 
   1  11  15       16.50       46.80     65.20 o 
  -2  12  15       14.34       26.05     19.64 o 
  -1  12  15       23.38       29.80     15.58 o 
   0  12  15        4.86        4.20     25.52 o 
  -1  13  15        0.19       20.37     16.10 o 
   0  13  15       23.08       26.54     35.04 o 
  -1  14  15        9.54       14.49     15.27 o 
  -3   0  16        5.73        0.00     28.76 o 
  -2   0  16        1.38        8.14     16.71 o 
  -1   0  16       25.15       32.33     15.86 o 
   0   0  16      443.96      411.35     42.35 o 
   1   0  16      211.21      257.11     39.82 o 
  -3   1  16       85.65       94.16     21.29 o 
  -2   1  16      106.79      105.92     12.93 o 
  -1   1  16        1.89       13.90     11.31 o 
   0   1  16        4.34      -11.92     18.46 o 
   1   1  16       18.31       61.25     22.46 o 
  -3   2  16        3.02       -3.18     21.48 o 
  -2   2  16        6.91       13.70     13.33 o 
  -1   2  16        1.18        7.53     13.59 o 
   0   2  16      228.63      265.85     26.33 o 
   1   2  16        8.07       33.71     23.32 o 
  -3   3  16        1.72       17.62     18.35 o 
  -2   3  16        6.40       12.95     16.42 o 
  -1   3  16      294.06      290.23     19.94 o 
   0   3  16      315.02      299.73     20.81 o 
   1   3  16       77.94      114.63     24.15 o 
  -3   4  16       23.09       16.44     18.80 o 
  -2   4  16      129.68      120.30     24.38 o 
  -1   4  16        7.79       17.63     15.84 o 
   0   4  16       27.14       46.71     17.48 o 
   1   4  16       53.19       68.32     21.69 o 
  -3   5  16       33.50        8.39     20.70 o 
  -2   5  16       18.77       17.99     28.46 o 
  -1   5  16       53.38       43.14     14.48 o 
   0   5  16      119.39      124.97     17.10 o 
   1   5  16       50.26       63.22     22.63 o 
  -3   6  16        0.03       -2.83     21.24 o 
  -2   6  16        2.66       33.76     18.31 o 
  -1   6  16      104.83      103.01     16.32 o 
   0   6  16       33.19       40.10     16.06 o 
   1   6  16        5.12       11.19     21.89 o 
  -2   7  16        2.03       -3.15     17.11 o 
  -1   7  16      103.73      110.77     16.46 o 
   0   7  16       10.72       16.90     20.30 o 
   1   7  16        4.19       -5.80     32.72 o 
  -2   8  16        0.54       30.40     18.98 o 
  -1   8  16       15.90      -12.75     14.14 o 
   0   8  16        0.47       16.68     20.17 o 
   1   8  16        0.10        0.48     23.41 o 
  -2   9  16       80.16      101.73     21.33 o 
  -1   9  16        8.29       18.34     14.97 o 
   0   9  16       90.27       92.73     22.18 o 
   1   9  16       53.27       88.64     34.96 o 
  -2  10  16        1.04       -9.57     17.38 o 
  -1  10  16        1.65       -5.47     20.09 o 
   0  10  16        1.29        9.72     19.41 o 
  -2  11  16        0.14        0.04     19.77 o 
  -1  11  16       45.46       79.64     18.89 o 
   0  11  16        2.46      -24.23     21.31 o 
  -1  12  16        1.17       -1.71     16.24 o 
   0  12  16       11.00       -4.57     21.57 o 
  -3   1  17        0.50      -20.81     19.99 o 
  -2   1  17       56.69       49.69     15.36 o 
  -1   1  17       74.71       67.43     16.49 o 
   0   1  17        1.59       44.23     19.48 o 
   1   1  17      301.19      325.22     30.08 o 
  -2   2  17       62.85       55.08     15.24 o 
  -1   2  17      135.53      125.33     21.76 o 
   0   2  17        6.18      -14.87     20.95 o 
   1   2  17       30.29       86.77     25.12 o 
  -2   3  17       38.46       54.38     28.61 o 
  -1   3  17        0.62        9.04     14.87 o 
   0   3  17        1.62       36.61     21.26 o 
   1   3  17        0.09       14.79     40.77 o 
  -2   4  17       44.81       48.82     51.70 o 
  -1   4  17        2.87       29.52     15.11 o 
   0   4  17       15.62       30.12     15.42 o 
   1   4  17        4.48       22.50     23.32 o 
  -2   5  17       10.86       39.06     19.04 o 
  -1   5  17       28.67       11.77     16.39 o 
   0   5  17       58.72       78.73     17.03 o 
   1   5  17       25.60       33.86     22.07 o 
  -2   6  17        5.24       -3.62     19.01 o 
  -1   6  17       49.12       51.50     15.86 o 
   0   6  17        0.02       18.70     17.22 o 
   1   6  17        0.00        4.94     23.00 o 
  -2   7  17        0.34      -10.80     29.91 o 
  -1   7  17        0.03       -1.32     15.13 o 
   0   7  17       23.82       71.64     17.38 o 
  -2   8  17        0.31       17.75     18.92 o 
  -1   8  17       22.21       41.59     24.59 o 
   0   8  17       45.95       42.41     16.63 o 
  -2   9  17       39.08       52.33     20.71 o 
  -1   9  17        0.65       14.41     16.76 o 
   0   9  17        1.58       18.43     21.83 o 
  -1  10  17        5.02       -5.59     24.78 o 
   0  10  17       24.22       30.83     21.06 o 
  -2   0  18        1.68      -14.64     25.61 o 
  -1   0  18       56.86       51.76     28.81 o 
   0   0  18      139.68      151.44     36.42 o 
  -2   1  18        9.57       28.86     19.17 o 
  -1   1  18        4.88       29.53     19.01 o 
   0   1  18       12.35       37.10     21.90 o 
  -2   2  18        0.10        9.36     18.36 o 
  -1   2  18        3.56       -0.81     15.06 o 
   0   2  18        7.33       17.45     23.27 o 
  -2   3  18        0.24       26.84     19.70 o 
  -1   3  18       30.18       63.76     18.91 o 
   0   3  18        0.26       10.13     20.81 o 
  -2   4  18        6.91       54.39     19.73 o 
  -1   4  18       32.68       34.81     16.46 o 
   0   4  18       44.69       86.10     29.24 o 
  -2   5  18        0.32       27.56     20.15 o 
  -1   5  18        0.56       -1.54     16.12 o 
   0   5  18        1.98        4.42     18.09 o 
  -2   6  18        3.09       14.81     20.08 o 
  -1   6  18       12.76       25.45     16.65 o 
   0   6  18        6.14       23.78     18.26 o 
  -1   7  18        3.54       29.02     16.57 o 
   0   7  18       21.38       52.71     18.11 o 
  -1   8  18        0.74      -24.46     16.31 o 
  -1   1  19        2.95       66.52     21.82 o 
   0   1  19        8.24       24.68     22.86 o 
  -1   2  19       17.16       49.28     21.00 o 
  -1   3  19        9.30       53.43     20.23 o 
  -1   4  19       15.93       33.72     17.24 o 
                                                 
